# Supplementary material for: “Reverse engineering” research portfolio synergies and tradeoffs from domain expertise in minimum data contexts
Source: PLoS One. 2021 Nov 12;16(11):e0259734. doi: 10.1371/journal.pone.0259734 (PMC8589176; doi:10.1371/journal.pone.0259734)
Supplement: S1 Data — (CSV) [file pone.0259734.s001.csv]

	symbol	date	open	high	low	close	volume	adjusted
1	XLF	2018-06-20	27.6	27.6	27.25	27.280001	42833600	26.225452
2	XLF	2018-06-21	27.190001	27.360001	27.01	27.200001	75190900	26.148546
3	XLF	2018-06-22	27.389999	27.42	27.049999	27.07	61389400	26.023569
4	XLF	2018-06-25	26.950001	27	26.6	26.780001	80746100	25.744781
5	XLF	2018-06-26	26.799999	26.83	26.52	26.690001	56387800	25.65826
6	XLF	2018-06-27	26.68	26.879999	26.35	26.360001	78099200	25.341021
7	XLF	2018-06-28	26.360001	26.700001	26.309999	26.59	78544800	25.562126
8	XLF	2018-06-29	26.92	27.07	26.549999	26.59	77149900	25.562126
9	XLF	2018-07-02	26.370001	26.73	26.35	26.719999	66202800	25.687101
10	XLF	2018-07-03	26.790001	26.870001	26.42	26.48	30717800	25.456377
11	XLF	2018-07-05	26.620001	26.68	26.450001	26.540001	40668500	25.514059
12	XLF	2018-07-06	26.469999	26.780001	26.370001	26.67	41285000	25.639034
13	XLF	2018-07-09	26.809999	27.309999	26.780001	27.280001	73447400	26.225452
14	XLF	2018-07-10	27.299999	27.389999	27.1	27.18	51260600	26.12932
15	XLF	2018-07-11	27.030001	27.190001	26.99	27.049999	46023700	26.004343
16	XLF	2018-07-12	27.219999	27.24	26.940001	27.1	64876800	26.052414
17	XLF	2018-07-13	26.99	27.07	26.700001	26.98	64146900	25.937048
18	XLF	2018-07-16	27.059999	27.48	27.040001	27.459999	55812000	26.398495
19	XLF	2018-07-17	27.49	27.6	27.34	27.49	55502200	26.427336
20	XLF	2018-07-18	27.6	27.98	27.559999	27.93	59109200	26.850327
21	XLF	2018-07-19	27.790001	27.799999	27.469999	27.51	61765100	26.446562
22	XLF	2018-07-20	27.459999	27.639999	27.360001	27.559999	51562300	26.494629
23	XLF	2018-07-23	27.559999	27.98	27.549999	27.940001	81516200	26.85994
24	XLF	2018-07-24	28.049999	28.190001	27.950001	28.02	63133700	26.936848
25	XLF	2018-07-25	28	28.129999	27.85	28.08	44197200	26.99453
26	XLF	2018-07-26	28.15	28.26	28.040001	28.07	40056800	26.984917
27	XLF	2018-07-27	28.059999	28.27	27.969999	28.129999	63149400	27.042593
28	XLF	2018-07-30	28.15	28.360001	28.110001	28.15	56474100	27.061821
29	XLF	2018-07-31	28.23	28.24	27.889999	27.950001	84500100	26.869551
30	XLF	2018-08-01	28.129999	28.27	27.879999	27.950001	64046900	26.869551
31	XLF	2018-08-02	27.77	28.01	27.68	27.959999	38330700	26.879166
32	XLF	2018-08-03	27.92	28.120001	27.92	28.120001	34894300	27.03298
33	XLF	2018-08-06	28.16	28.34	28.1	28.27	38230100	27.177183
34	XLF	2018-08-07	28.35	28.559999	28.33	28.4	44608600	27.302158
35	XLF	2018-08-08	28.360001	28.52	28.34	28.469999	47522000	27.369452
36	XLF	2018-08-09	28.4	28.469999	28.299999	28.299999	29357800	27.206022
37	XLF	2018-08-10	27.93	28.07	27.83	27.969999	83301400	26.888777
38	XLF	2018-08-13	27.969999	28.040001	27.690001	27.700001	74413500	26.629217
39	XLF	2018-08-14	27.799999	28.01	27.719999	27.959999	43659000	26.879166
40	XLF	2018-08-15	27.73	27.879999	27.610001	27.74	55681100	26.667671
41	XLF	2018-08-16	27.870001	28.190001	27.870001	28.110001	49534200	27.023369
42	XLF	2018-08-17	28.030001	28.209999	28.030001	28.17	43193100	27.081051
43	XLF	2018-08-20	28.17	28.309999	28.129999	28.26	30053700	27.167574
44	XLF	2018-08-21	28.280001	28.51	28.219999	28.370001	47940000	27.273319
45	XLF	2018-08-22	28.25	28.379999	28.23	28.27	27323300	27.177183
46	XLF	2018-08-23	28.26	28.290001	28.1	28.139999	31767800	27.052206
47	XLF	2018-08-24	28.25	28.299999	28.190001	28.24	22064500	27.148342
48	XLF	2018-08-27	28.35	28.719999	28.34	28.620001	52254500	27.513659
49	XLF	2018-08-28	28.700001	28.719999	28.540001	28.59	28896800	27.484812
50	XLF	2018-08-29	28.59	28.66	28.440001	28.58	34015300	27.475199
51	XLF	2018-08-30	28.450001	28.559999	28.309999	28.360001	43264100	27.263706
52	XLF	2018-08-31	28.26	28.35	28.17	28.33	34107800	27.234863
53	XLF	2018-09-04	28.27	28.5	28.200001	28.469999	43145600	27.369452
54	XLF	2018-09-05	28.450001	28.639999	28.43	28.49	32727700	27.388678
55	XLF	2018-09-06	28.450001	28.530001	28.27	28.360001	38328900	27.263706
56	XLF	2018-09-07	28.42	28.440001	28.209999	28.33	43644300	27.234863
57	XLF	2018-09-10	28.4	28.440001	28.27	28.299999	29927200	27.206022
58	XLF	2018-09-11	28.219999	28.41	28.120001	28.33	32065200	27.234863
59	XLF	2018-09-12	28.33	28.389999	28.049999	28.07	47963400	26.984917
60	XLF	2018-09-13	28.139999	28.280001	27.969999	28.030001	44977100	26.946463
61	XLF	2018-09-14	28.07	28.26	28.059999	28.23	34151000	27.138727
62	XLF	2018-09-17	28.23	28.309999	28.08	28.110001	26907900	27.023369
63	XLF	2018-09-18	28.18	28.280001	28.059999	28.25	36405600	27.157957
64	XLF	2018-09-19	28.23	28.82	28.23	28.73	75551800	27.619402
65	XLF	2018-09-20	28.940001	29.07	28.870001	28.98	78555500	27.859739
66	XLF	2018-09-21	28.950001	29	28.700001	28.74	64710000	27.751589
67	XLF	2018-09-24	28.709999	28.75	28.4	28.42	47985100	27.442593
68	XLF	2018-09-25	28.530001	28.549999	28.299999	28.309999	32964400	27.336374
69	XLF	2018-09-26	28.35	28.389999	27.9	27.969999	60288100	27.008068
70	XLF	2018-09-27	28	28.1	27.84	27.870001	57492200	26.911509
71	XLF	2018-09-28	27.76	27.77	27.540001	27.58	66454900	26.631483
72	XLF	2018-10-01	27.74	27.889999	27.6	27.690001	49855000	26.7377
73	XLF	2018-10-02	27.65	27.74	27.469999	27.690001	47629500	26.7377
74	XLF	2018-10-03	27.870001	28.07	27.790001	27.950001	79591400	26.988756
75	XLF	2018-10-04	27.940001	28.35	27.92	28.139999	94700800	27.17222
76	XLF	2018-10-05	28.209999	28.309999	27.93	28	58148700	27.037039
77	XLF	2018-10-08	27.92	28.280001	27.9	28.190001	56594900	27.220505
78	XLF	2018-10-09	28.059999	28.200001	27.879999	28.08	47963500	27.114288
79	XLF	2018-10-10	28.07	28.139999	27.209999	27.209999	101604400	26.274208
80	XLF	2018-10-11	27.049999	27.219999	26.32	26.4	178628200	25.492064
81	XLF	2018-10-12	26.879999	26.92	26.030001	26.43	137933000	25.521032
82	XLF	2018-10-15	26.440001	26.629999	26.309999	26.309999	82196400	25.405161
83	XLF	2018-10-16	26.49	26.77	26.309999	26.75	75137300	25.830027
84	XLF	2018-10-17	26.690001	27.190001	26.559999	27.02	79472100	26.090742
85	XLF	2018-10-18	26.870001	27.07	26.49	26.57	81706000	25.656216
86	XLF	2018-10-19	26.549999	26.879999	26.42	26.67	73614300	25.752779
87	XLF	2018-10-22	26.700001	26.76	26.1	26.1	58645800	25.202381
88	XLF	2018-10-23	25.57	26.040001	25.42	25.889999	93698200	24.999603
89	XLF	2018-10-24	25.85	25.85	25.139999	25.24	98050700	24.371956
90	XLF	2018-10-25	25.360001	25.84	25.33	25.629999	72439400	24.748545
91	XLF	2018-10-26	25.32	25.52	25.02	25.26	115308900	24.39127
92	XLF	2018-10-29	25.57	25.93	25.209999	25.48	97946100	24.603706
93	XLF	2018-10-30	25.620001	25.940001	25.440001	25.92	82719100	25.028572
94	XLF	2018-10-31	26.17	26.610001	26.129999	26.280001	93781100	25.37619
95	XLF	2018-11-01	26.35	26.51	26.219999	26.4	62346600	25.492064
96	XLF	2018-11-02	26.66	26.809999	26.18	26.379999	73034200	25.472752
97	XLF	2018-11-05	26.49	26.879999	26.49	26.799999	58705800	25.878309
98	XLF	2018-11-06	26.780001	26.940001	26.65	26.940001	51010900	26.013494
99	XLF	2018-11-07	27.09	27.32	26.82	27.290001	59990800	26.351456
100	XLF	2018-11-08	27.129999	27.52	27.040001	27.370001	46730100	26.428705
101	XLF	2018-11-09	27.299999	27.379999	26.98	27.120001	47051200	26.187302
102	XLF	2018-11-12	27.059999	27.18	26.530001	26.58	47135500	25.665874
103	XLF	2018-11-13	26.620001	26.99	26.6	26.73	69820600	25.810713
104	XLF	2018-11-14	26.940001	26.98	26.08	26.370001	104274200	25.463097
105	XLF	2018-11-15	26.190001	26.780001	26.030001	26.76	93998000	25.839684
106	XLF	2018-11-16	26.620001	26.91	26.469999	26.790001	80518300	25.86865
107	XLF	2018-11-19	26.77	26.9	26.540001	26.780001	65491300	25.858995
108	XLF	2018-11-20	26.469999	26.58	26.110001	26.190001	103778300	25.289288
109	XLF	2018-11-21	26.34	26.59	26.129999	26.209999	48618000	25.308596
110	XLF	2018-11-23	26.07	26.219999	25.93	26	24252300	25.105824
111	XLF	2018-11-26	26.27	26.629999	26.26	26.530001	50168800	25.617594
112	XLF	2018-11-27	26.48	26.629999	26.42	26.549999	47174300	25.636906
113	XLF	2018-11-28	26.629999	27.059999	26.4	27.059999	61375300	26.129366
114	XLF	2018-11-29	26.860001	27.01	26.719999	26.83	43664100	25.907278
115	XLF	2018-11-30	26.75	27.08	26.709999	26.969999	45435200	26.042461
116	XLF	2018-12-03	27.360001	27.469999	26.950001	27.139999	65332700	26.206615
117	XLF	2018-12-04	27	27.01	25.83	25.959999	110918600	25.067194
118	XLF	2018-12-06	25.379999	25.610001	24.93	25.6	134687100	24.719576
119	XLF	2018-12-07	25.540001	25.9	24.99	25.110001	86740000	24.246429
120	XLF	2018-12-10	25.01	25.08	24.299999	24.76	101121800	23.90847
121	XLF	2018-12-11	25.07	25.219999	24.43	24.52	92308200	23.67672
122	XLF	2018-12-12	24.860001	25.02	24.540001	24.66	86748900	23.811905
123	XLF	2018-12-13	24.65	24.780001	24.389999	24.48	67232900	23.638096
124	XLF	2018-12-14	24.24	24.58	24.190001	24.24	66817000	23.406351
125	XLF	2018-12-17	24.1	24.469999	23.889999	24	101180400	23.174603
126	XLF	2018-12-18	24.139999	24.4	23.76	23.91	90844000	23.087698
127	XLF	2018-12-19	23.860001	24.389999	23.42	23.610001	129331700	22.798019
128	XLF	2018-12-20	23.379999	23.75	23.27	23.4	107016900	22.595242
129	XLF	2018-12-21	23.23	23.67	22.74	22.790001	118502300	22.143431
130	XLF	2018-12-24	22.49	22.75	22.280001	22.309999	71752700	21.677048
131	XLF	2018-12-26	22.370001	23.33	22.049999	23.32	108133500	22.658396
132	XLF	2018-12-27	22.93	23.6	22.709999	23.6	98005000	22.93045
133	XLF	2018-12-28	23.709999	23.9	23.49	23.59	76348400	22.920732
134	XLF	2018-12-31	23.719999	23.92	23.52	23.82	56435400	23.144209
135	XLF	2019-01-02	23.469999	24.07	23.4	24.02	62945000	23.338535
136	XLF	2019-01-03	23.84	23.9	23.42	23.48	65729700	22.813852
137	XLF	2019-01-04	23.879999	24.309999	23.82	24.26	64638400	23.571728
138	XLF	2019-01-07	24.209999	24.51	24.059999	24.290001	48167000	23.600876
139	XLF	2019-01-08	24.51	24.549999	24.030001	24.309999	90114700	23.620308
140	XLF	2019-01-09	24.370001	24.52	24.200001	24.43	61037100	23.736902
141	XLF	2019-01-10	24.290001	24.52	24.209999	24.440001	48630500	23.74662
142	XLF	2019-01-11	24.32	24.549999	24.18	24.5	44961600	23.804916
143	XLF	2019-01-14	24.26	24.75	24.23	24.67	50610600	23.970097
144	XLF	2019-01-15	24.57	24.93	24.5	24.889999	59156500	24.183853
145	XLF	2019-01-16	25.18	25.57	25.110001	25.42	72982400	24.698814
146	XLF	2019-01-17	25.32	25.65	25.17	25.559999	55771300	24.834843
147	XLF	2019-01-18	25.74	26.030001	25.530001	26	58400200	25.262362
148	XLF	2019-01-22	25.780001	25.91	25.57	25.700001	79651700	24.970873
149	XLF	2019-01-23	25.799999	25.83	25.440001	25.73	44072000	25.000021
150	XLF	2019-01-24	25.639999	25.860001	25.559999	25.790001	25496900	25.058319
151	XLF	2019-01-25	25.969999	26.17	25.9	26	63140000	25.262362
152	XLF	2019-01-28	25.75	25.950001	25.709999	25.92	66894900	25.184629
153	XLF	2019-01-29	25.91	26.01	25.82	25.83	29442100	25.097183
154	XLF	2019-01-30	25.91	26.139999	25.73	25.98	62076800	25.242928
155	XLF	2019-01-31	25.76	25.98	25.719999	25.940001	64021500	25.204063
156	XLF	2019-02-01	25.98	26.17	25.950001	26.049999	42920300	25.31094
157	XLF	2019-02-04	26.059999	26.17	25.92	26.16	30362500	25.417822
158	XLF	2019-02-05	26.209999	26.23	25.99	26.09	39094900	25.349808
159	XLF	2019-02-06	26.01	26.200001	25.969999	26.059999	51542800	25.32066
160	XLF	2019-02-07	25.98	26.049999	25.59	25.799999	80395700	25.068033
161	XLF	2019-02-08	25.66	25.780001	25.34	25.67	54911100	24.941723
162	XLF	2019-02-11	25.75	25.799999	25.620001	25.75	53115700	25.019455
163	XLF	2019-02-12	25.940001	26.23	25.93	26.129999	37671300	25.388672
164	XLF	2019-02-13	26.25	26.43	26.190001	26.200001	42969600	25.456688
165	XLF	2019-02-14	26	26.08	25.73	25.879999	47630100	25.145765
166	XLF	2019-02-15	26.09	26.43	25.879999	26.43	46880800	25.680162
167	XLF	2019-02-19	26.299999	26.549999	26.219999	26.469999	23868300	25.719027
168	XLF	2019-02-20	26.459999	26.65	26.4	26.639999	27509100	25.884203
169	XLF	2019-02-21	26.59	26.68	26.41	26.5	46619900	25.748177
170	XLF	2019-02-22	26.5	26.58	26.360001	26.459999	26343700	25.709309
171	XLF	2019-02-25	26.58	26.82	26.540001	26.57	33835900	25.816187
172	XLF	2019-02-26	26.379999	26.690001	26.360001	26.49	35659700	25.738459
173	XLF	2019-02-27	26.440001	26.639999	26.41	26.59	42542400	25.835623
174	XLF	2019-02-28	26.6	26.65	26.51	26.52	39835900	25.767611
175	XLF	2019-03-01	26.75	26.940001	26.610001	26.690001	82657300	25.932787
176	XLF	2019-03-04	26.76	26.940001	26.299999	26.52	76611900	25.767611
177	XLF	2019-03-05	26.57	26.58	26.219999	26.42	39868100	25.670446
178	XLF	2019-03-06	26.42	26.51	26.23	26.25	43158900	25.50527
179	XLF	2019-03-07	26.15	26.15	25.83	25.98	62622100	25.242928
180	XLF	2019-03-08	25.690001	25.99	25.68	25.969999	55826400	25.233213
181	XLF	2019-03-11	26.1	26.32	25.98	26.24	63343500	25.495552
182	XLF	2019-03-12	26.280001	26.389999	26.24	26.299999	32521100	25.553848
183	XLF	2019-03-13	26.4	26.58	26.32	26.48	42817500	25.728741
184	XLF	2019-03-14	26.440001	26.68	26.43	26.58	37665700	25.825907
185	XLF	2019-03-15	26.450001	26.709999	26.43	26.629999	70020400	26.006575
186	XLF	2019-03-18	26.68	26.98	26.68	26.9	43980700	26.270254
187	XLF	2019-03-19	27.049999	27.1	26.620001	26.690001	45029300	26.065172
188	XLF	2019-03-20	26.629999	26.639999	26.110001	26.139999	65860300	25.528046
189	XLF	2019-03-21	25.959999	26.17	25.780001	26.059999	104914100	25.449921
190	XLF	2019-03-22	25.75	25.889999	25.23	25.34	121855900	24.746777
191	XLF	2019-03-25	25.309999	25.530001	25.08	25.23	72835600	24.639351
192	XLF	2019-03-26	25.43	25.59	25.280001	25.530001	51171500	24.932329
193	XLF	2019-03-27	25.469999	25.6	25.299999	25.42	73148100	24.824902
194	XLF	2019-03-28	25.469999	25.65	25.35	25.639999	52089300	25.039753
195	XLF	2019-03-29	25.860001	25.879999	25.610001	25.709999	50234400	25.108112
196	XLF	2019-04-01	25.92	26.360001	25.91	26.34	62485300	25.723366
197	XLF	2019-04-02	26.27	26.459999	26.23	26.32	41002400	25.703833
198	XLF	2019-04-03	26.5	26.620001	26.290001	26.4	52030900	25.78196
199	XLF	2019-04-04	26.4	26.67	26.4	26.559999	54378900	25.938215
200	XLF	2019-04-05	26.610001	26.700001	26.52	26.6	37088800	25.977278
201	XLF	2019-04-08	26.530001	26.639999	26.469999	26.629999	34998000	26.006575
202	XLF	2019-04-09	26.51	26.51	26.290001	26.41	65954800	25.791727
203	XLF	2019-04-10	26.41	26.530001	26.280001	26.49	48232700	25.869852
204	XLF	2019-04-11	26.59	26.75	26.51	26.65	62205000	26.026108
205	XLF	2019-04-12	27.040001	27.33	26.9	27.139999	84627600	26.504637
206	XLF	2019-04-15	27.15	27.16	26.91	26.969999	40030400	26.338615
207	XLF	2019-04-16	27.030001	27.379999	27.01	27.35	56093400	26.709721
208	XLF	2019-04-17	27.450001	27.459999	27.200001	27.42	58834000	26.778082
209	XLF	2019-04-18	27.370001	27.450001	27.299999	27.34	52495700	26.699953
210	XLF	2019-04-22	27.26	27.34	27.17	27.26	39324100	26.621826
211	XLF	2019-04-23	27.25	27.459999	27.139999	27.43	54250300	26.787848
212	XLF	2019-04-24	27.34	27.52	27.280001	27.4	39505200	26.758549
213	XLF	2019-04-25	27.27	27.559999	27.200001	27.450001	44532300	26.807379
214	XLF	2019-04-26	27.450001	27.719999	27.41	27.700001	41527900	27.051527
215	XLF	2019-04-29	27.799999	28.129999	27.73	27.98	61643200	27.32497
216	XLF	2019-04-30	28.02	28.059999	27.780001	28.02	38800300	27.364035
217	XLF	2019-05-01	28.049999	28.139999	27.77	27.790001	67969500	27.139421
218	XLF	2019-05-02	27.77	27.950001	27.620001	27.82	50972900	27.168718
219	XLF	2019-05-03	27.940001	28.120001	27.889999	28.07	34598900	27.412865
220	XLF	2019-05-06	27.58	27.98	27.530001	27.879999	42517000	27.227312
221	XLF	2019-05-07	27.620001	27.889999	27.23	27.42	60090800	26.778082
222	XLF	2019-05-08	27.309999	27.59	27.24	27.360001	44254200	26.719486
223	XLF	2019-05-09	27.030001	27.360001	26.9	27.299999	56468300	26.660891
224	XLF	2019-05-10	27.15	27.530001	26.91	27.48	63453600	26.836676
225	XLF	2019-05-13	26.93	26.99	26.59	26.68	54962500	26.055405
226	XLF	2019-05-14	26.74	27.120001	26.709999	26.889999	52398400	26.260489
227	XLF	2019-05-15	26.620001	26.92	26.52	26.790001	49061700	26.16283
228	XLF	2019-05-16	26.879999	27.209999	26.860001	27.059999	44872600	26.426508
229	XLF	2019-05-17	26.790001	27.139999	26.75	26.879999	62711500	26.250723
230	XLF	2019-05-20	26.780001	27.030001	26.780001	26.91	44357300	26.28002
231	XLF	2019-05-21	27.02	27.190001	27.02	27.190001	36851400	26.553467
232	XLF	2019-05-22	27.049999	27.110001	26.950001	27.030001	25867600	26.397213
233	XLF	2019-05-23	26.77	26.780001	26.42	26.65	51832900	26.026108
234	XLF	2019-05-24	26.75	26.870001	26.67	26.860001	30582000	26.231192
235	XLF	2019-05-28	26.780001	26.860001	26.549999	26.549999	35177700	25.928448
236	XLF	2019-05-29	26.34	26.549999	26.219999	26.5	39700600	25.87962
237	XLF	2019-05-30	26.559999	26.709999	26.280001	26.41	40641200	25.791727
238	XLF	2019-05-31	26.07	26.200001	25.99	26.01	49259200	25.401089
239	XLF	2019-06-03	25.969999	26.290001	25.92	26.18	63329300	25.56711
240	XLF	2019-06-04	26.5	26.92	26.43	26.889999	45454400	26.260489
241	XLF	2019-06-05	26.940001	27.08	26.709999	27.059999	46599700	26.426508
242	XLF	2019-06-06	27.07	27.27	26.92	27.16	37297600	26.524168
243	XLF	2019-06-07	27.16	27.25	27.08	27.120001	33054800	26.485106
244	XLF	2019-06-10	27.280001	27.549999	27.280001	27.35	37081400	26.709721
245	XLF	2019-06-11	27.5	27.610001	27.280001	27.360001	34273400	26.719486
246	XLF	2019-06-12	27.33	27.379999	27.030001	27.09	36864600	26.455807
247	XLF	2019-06-13	27.139999	27.27	27.07	27.18	31020000	26.543699
248	XLF	2019-06-14	27.209999	27.33	27	27.24	29724100	26.602297
249	XLF	2019-06-17	27.23	27.309999	26.959999	26.99	40981600	26.358149
250	XLF	2019-06-18	26.93	27.459999	26.93	27.35	46237400	26.709721
251	XLF	2019-06-19	27.4	27.59	27.27	27.299999	58118500	26.660891
252	XLF	2019-06-20	27.450001	27.530001	27.120001	27.42	50583800	26.778082
253	XLF	2019-06-21	27.299999	27.48	27.18	27.219999	65322300	26.718206
254	XLF	2019-06-24	27.17	27.360001	27.08	27.110001	48377800	26.610233
255	XLF	2019-06-25	27.110001	27.15	26.889999	27.02	47748500	26.521893
256	XLF	2019-06-26	27.08	27.209999	26.959999	26.969999	31448000	26.472815
257	XLF	2019-06-27	27.07	27.290001	27.07	27.209999	59459800	26.708391
258	XLF	2019-06-28	27.530001	27.700001	27.24	27.6	76728100	27.091202
259	XLF	2019-07-01	27.92	28.049999	27.780001	27.93	49145200	27.415119
260	XLF	2019-07-02	27.889999	27.98	27.709999	27.860001	56626800	27.346411
261	XLF	2019-07-03	27.950001	28.09	27.870001	28.08	23706800	27.562353
262	XLF	2019-07-05	28.17	28.27	28.030001	28.16	40683100	27.640879
263	XLF	2019-07-08	28.01	28.129999	27.940001	28.02	26286700	27.50346
264	XLF	2019-07-09	27.83	28.120001	27.809999	28.07	25895800	27.552538
265	XLF	2019-07-10	28.08	28.23	27.93	27.969999	36566700	27.45438
266	XLF	2019-07-11	28.01	28.17	27.959999	28.129999	40907500	27.611429
267	XLF	2019-07-12	28.17	28.32	28.1	28.32	31109900	27.797928
268	XLF	2019-07-15	28.33	28.35	28.08	28.16	28346100	27.640879
269	XLF	2019-07-16	28.209999	28.26	28.030001	28.09	47287700	27.572168
270	XLF	2019-07-17	27.99	28.08	27.809999	27.85	35062600	27.336592
271	XLF	2019-07-18	27.809999	28.110001	27.780001	28.059999	46385400	27.542721
272	XLF	2019-07-19	28.129999	28.18	27.92	27.940001	29338500	27.424934
273	XLF	2019-07-22	27.879999	28.049999	27.83	28	26683300	27.483828
274	XLF	2019-07-23	28.07	28.33	28.059999	28.290001	45307600	27.768482
275	XLF	2019-07-24	28.23	28.58	28.209999	28.58	36374200	28.053137
276	XLF	2019-07-25	28.57	28.610001	28.32	28.379999	34180400	27.856821
277	XLF	2019-07-26	28.440001	28.709999	28.379999	28.690001	33642800	28.161108
278	XLF	2019-07-29	28.639999	28.719999	28.440001	28.469999	35955100	27.945162
279	XLF	2019-07-30	28.25	28.42	28.190001	28.389999	30726100	27.866636
280	XLF	2019-07-31	28.389999	28.530001	28.200001	28.25	64485400	27.729218
281	XLF	2019-08-01	28.23	28.42	27.57	27.610001	107976300	27.101019
282	XLF	2019-08-02	27.559999	27.74	27.23	27.6	66036400	27.091202
283	XLF	2019-08-05	26.99	27.120001	26.48	26.68	85527900	26.18816
284	XLF	2019-08-06	26.85	27.129999	26.59	27.110001	53445000	26.610233
285	XLF	2019-08-07	26.6	26.870001	26.24	26.75	82354600	26.25687
286	XLF	2019-08-08	27.01	27.27	26.879999	27.26	66653200	26.757469
287	XLC	2018-06-20	50.450001	50.889	50.450001	50.580002	190000	49.706089
288	XLC	2018-06-21	50.77	50.849998	50.200001	50.27	428700	49.401443
289	XLC	2018-06-22	50.59	50.610001	50.189999	50.490002	181500	49.617645
290	XLC	2018-06-25	50.23	50.23	49.014999	49.450001	2509600	48.595612
291	XLC	2018-06-26	49.720001	49.779999	49.349998	49.532001	104000	48.676201
292	XLC	2018-06-27	49.82	50	49.099998	49.099998	144900	48.251659
293	XLC	2018-06-28	49.099998	49.790001	48.970001	49.59	336500	48.733192
294	XLC	2018-06-29	49.799999	49.84	49.419998	49.529999	152300	48.674225
295	XLC	2018-07-02	49.110001	49.84	48.939999	49.84	321300	48.97887
296	XLC	2018-07-03	50	50	49.188999	49.23	97500	48.37941
297	XLC	2018-07-05	49.59	50	49.330002	49.98	324900	49.116451
298	XLC	2018-07-06	50.139999	50.816002	49.93	50.77	199800	49.892803
299	XLC	2018-07-09	51.200001	51.200001	50.650002	51.060001	118100	50.177795
300	XLC	2018-07-10	51.209999	51.209999	50.869999	51.039001	1153200	50.157154
301	XLC	2018-07-11	50.700001	51.23	50.650002	50.970001	227500	50.089352
302	XLC	2018-07-12	51.299999	51.77	51.139999	51.77	361400	50.875526
303	XLC	2018-07-13	51.779999	51.799999	51.449001	51.689999	80100	50.796906
304	XLC	2018-07-16	51.779999	51.779999	51.450001	51.540001	200700	50.649509
305	XLC	2018-07-17	50.810001	51.68	50.720001	51.549999	172600	50.659325
306	XLC	2018-07-18	51.59	51.599998	51.23	51.400002	147800	50.511921
307	XLC	2018-07-19	51.43	51.470001	51.006001	51.040001	258400	50.158142
308	XLC	2018-07-20	51.049999	51.186001	50.84	50.869999	158400	49.99107
309	XLC	2018-07-23	50.93	51.099998	50.650002	51.080002	94800	50.197449
310	XLC	2018-07-24	52.110001	52.110001	51.16	51.439999	211200	50.551228
311	XLC	2018-07-25	51.529999	51.875	51.380001	51.810001	604300	50.914833
312	XLC	2018-07-26	49.75	50.02	49.57	49.855999	833400	48.994595
313	XLC	2018-07-27	49.77	49.830002	48.638	48.91	1111200	48.064941
314	XLC	2018-07-30	49.02	49.02	47.868999	48.139999	251300	47.308243
315	XLC	2018-07-31	48.369999	48.77	48.139999	48.459999	1211400	47.622719
316	XLC	2018-08-01	48.560001	48.778999	48.118999	48.259998	1250400	47.42617
317	XLC	2018-08-02	48.09	48.66	47.900002	48.580002	190700	47.740646
318	XLC	2018-08-03	48.09	48.93	48.09	48.91	117200	48.064941
319	XLC	2018-08-06	48.91	49.41	48.82	49.400002	110200	48.546478
320	XLC	2018-08-07	49.68	49.799	49.419998	49.459999	128800	48.605438
321	XLC	2018-08-08	49.549999	49.599998	49.358002	49.419998	114200	48.566128
322	XLC	2018-08-09	49.459999	49.884998	49.459999	49.689999	306400	48.831463
323	XLC	2018-08-10	49.529999	49.529999	49.150002	49.27	177600	48.418716
324	XLC	2018-08-13	49.330002	49.610001	49.169998	49.200001	261000	48.349934
325	XLC	2018-08-14	49.439999	49.630001	49.110001	49.549999	189800	48.693882
326	XLC	2018-08-15	49.240002	49.299999	48.490002	48.860001	555100	48.015808
327	XLC	2018-08-16	49.189999	49.235001	48.759998	48.84	177600	47.996151
328	XLC	2018-08-17	48.66	48.810001	48.400002	48.610001	226900	47.770119
329	XLC	2018-08-20	48.849998	48.849998	48.370998	48.689999	145800	47.848743
330	XLC	2018-08-21	48.950001	49.23	48.810001	48.990002	384900	48.143559
331	XLC	2018-08-22	48.849998	49.029999	48.75	48.93	501900	48.084599
332	XLC	2018-08-23	48.880001	49.169998	48.720001	48.73	283700	47.88805
333	XLC	2018-08-24	48.959999	49.439999	48.880001	49.439999	330900	48.585781
334	XLC	2018-08-27	49.75	50.019001	49.660999	49.919998	299200	49.057495
335	XLC	2018-08-28	50.060001	50.060001	49.631001	49.700001	150200	48.841293
336	XLC	2018-08-29	49.830002	50.02	49.669998	49.98	270900	49.116451
337	XLC	2018-08-30	49.810001	50.035	49.48	49.669998	344400	48.811806
338	XLC	2018-08-31	49.619999	49.619999	49.042	49.18	235000	48.330276
339	XLC	2018-09-04	49.049999	49.049999	48.400002	48.57	343700	47.730816
340	XLC	2018-09-05	48.52	48.52	47.759998	47.939999	773600	47.111698
341	XLC	2018-09-06	47.91	47.98	47.169998	47.580002	599600	46.757923
342	XLC	2018-09-07	47.279999	47.950001	47.23	47.68	755700	46.856194
343	XLC	2018-09-10	47.98	47.98	47.558998	47.779999	310900	46.954468
344	XLC	2018-09-11	47.720001	48.360001	47.66	48.259998	615700	47.42617
345	XLC	2018-09-12	48.130001	48.25	47.849998	48.119999	713300	47.288593
346	XLC	2018-09-13	48.310001	48.52	48.209999	48.459999	754500	47.622719
347	XLC	2018-09-14	48.639999	48.639999	48.25	48.369999	1190800	47.534267
348	XLC	2018-09-17	48.419998	48.419998	47.860001	47.900002	810800	47.072395
349	XLC	2018-09-18	47.950001	48.41	47.900002	48.240002	430100	47.406517
350	XLC	2018-09-19	48.290001	48.419998	47.990002	48.369999	2385200	47.534267
351	XLC	2018-09-20	48.77	48.950001	48.52	48.900002	4554200	48.055115
352	XLC	2018-09-21	49.02	49.040001	48.419998	48.549999	7974600	47.840298
353	XLC	2018-09-24	48.209999	48.619999	48.009998	48.549999	6769400	47.840298
354	XLC	2018-09-25	48.540001	48.650002	48.25	48.57	3994500	47.860008
355	XLC	2018-09-26	48.650002	49.25	48.599998	48.759998	5688600	48.047226
356	XLC	2018-09-27	49.060001	49.529999	48.889999	49.18	3649400	48.46109
357	XLC	2018-09-28	49.07	49.119999	48.798	49	2306600	48.283718
358	XLC	2018-10-01	49.169998	49.220001	48.57	48.799999	7636900	48.086643
359	XLC	2018-10-02	48.77	48.963001	48.580002	48.759998	5823500	48.047226
360	XLC	2018-10-03	49.029999	49.189999	48.849998	48.98	5146200	48.264019
361	XLC	2018-10-04	48.93	48.93	47.869999	48.279999	5292200	47.574242
362	XLC	2018-10-05	48.349998	48.529999	47.48	47.82	2648400	47.120975
363	XLC	2018-10-08	47.599998	47.830002	47.009998	47.66	2170000	46.96331
364	XLC	2018-10-09	47.66	48.119999	47.57	47.630001	1991400	46.93375
365	XLC	2018-10-10	47.529999	47.540001	45.709999	45.75	4050700	45.08123
366	XLC	2018-10-11	45.66	46.27	44.93	45.360001	8840700	44.696938
367	XLC	2018-10-12	46.439999	46.5	45.59	46.369999	5877600	45.692165
368	XLC	2018-10-15	46.209999	46.68	46	46.189999	1576900	45.514797
369	XLC	2018-10-16	46.689999	47.505001	46.610001	47.41	3707300	46.716969
370	XLC	2018-10-17	47.740002	47.740002	47.110001	47.599998	4571000	46.904186
371	XLC	2018-10-18	47.490002	47.490002	46.376999	46.73	21297200	46.046906
372	XLC	2018-10-19	47	47.41	46.540001	46.720001	3544400	46.037048
373	XLC	2018-10-22	46.990002	47.119999	46.509998	46.689999	2711700	46.007488
374	XLC	2018-10-23	46.029999	46.790001	45.638	46.59	2779600	45.908955
375	XLC	2018-10-24	46.580002	46.580002	44.32	44.369999	3552300	43.721401
376	XLC	2018-10-25	45.169998	46.150002	45.169998	45.84	3391700	45.16991
377	XLC	2018-10-26	44.43	45.599998	44.040001	44.599998	5229100	43.94804
378	XLC	2018-10-29	45.299999	45.599998	43.07	43.91	3491000	43.268127
379	XLC	2018-10-30	43.84	45.169998	43.665001	45.110001	6283600	44.450592
380	XLC	2018-10-31	45.990002	46.549999	45.790001	46.040001	3577200	45.366993
381	XLC	2018-11-01	46.189999	46.41	45.740002	46.310001	2550000	45.633045
382	XLC	2018-11-02	46.450001	46.748001	45.540001	45.84	2628600	45.16991
383	XLC	2018-11-05	45.93	45.93	45.32	45.650002	2439500	44.982697
384	XLC	2018-11-06	45.700001	46.18	45.57	45.919998	2040300	45.248741
385	XLC	2018-11-07	46.389999	46.790001	46.169998	46.759998	2705800	46.076466
386	XLC	2018-11-08	46.790001	46.790001	46.049999	46.32	1295700	45.642895
387	XLC	2018-11-09	45.740002	45.91	45.009998	45.369999	2234500	44.706787
388	XLC	2018-11-12	45.32	45.369999	44.5	44.689999	1203700	44.036728
389	XLC	2018-11-13	44.889999	45.290001	44.459999	44.549999	2186100	43.898773
390	XLC	2018-11-14	45.029999	45.150002	44.41	44.77	2137500	44.115555
391	XLC	2018-11-15	44.560001	45.18	44.136002	45.099998	3864100	44.440731
392	XLC	2018-11-16	44.84	45.049999	44.450001	44.880001	2092100	44.223946
393	XLC	2018-11-19	44.73	44.759998	43.389999	43.52	2358000	42.883831
394	XLC	2018-11-20	42.740002	43.419998	42.380001	42.950001	5028200	42.322163
395	XLC	2018-11-21	43.389999	43.860001	43.32	43.459999	3187400	42.824699
396	XLC	2018-11-23	43.189999	43.330002	42.889999	42.889999	667100	42.263039
397	XLC	2018-11-26	43.389999	43.880001	43.279999	43.869999	2563700	43.228706
398	XLC	2018-11-27	43.720001	44.150002	43.529999	44.009998	2114400	43.366661
399	XLC	2018-11-28	44.240002	44.93	43.73	44.93	2707400	44.273216
400	XLC	2018-11-29	44.689999	45.305	44.535	45.080002	2247700	44.421028
401	XLC	2018-11-30	45.16	45.16	44.639999	45.009998	5563500	44.352047
402	XLC	2018-12-03	45.98	45.98	44.900002	45.080002	5790400	44.421028
403	XLC	2018-12-04	45	45.259998	43.650002	43.75	3268000	43.110466
404	XLC	2018-12-06	43.099998	44.240002	42.970001	44.240002	3560400	43.593307
405	XLC	2018-12-07	44.09	44.450001	43.209999	43.400002	2625800	42.765583
406	XLC	2018-12-10	43.52	43.939999	42.907001	43.73	3379500	43.090759
407	XLC	2018-12-11	44.259998	44.360001	43.529999	43.77	4425900	43.130173
408	XLC	2018-12-12	44.18	44.830002	44.18	44.240002	3352600	43.593307
409	XLC	2018-12-13	44.380001	44.540001	43.759998	44.040001	1984100	43.396233
410	XLC	2018-12-14	43.59	44.139999	43.52	43.610001	1910800	42.972511
411	XLC	2018-12-17	43.450001	43.84	42.439999	42.759998	3275000	42.134937
412	XLC	2018-12-18	42.990002	43.419998	42.700001	42.950001	3597400	42.322163
413	XLC	2018-12-19	42.889999	43.57	41.790001	42.029999	5714100	41.415607
414	XLC	2018-12-20	41.779999	42.209999	40.766998	41.290001	9067000	40.686424
415	XLC	2018-12-21	41.259998	41.610001	39.5	39.810001	7987400	39.355785
416	XLC	2018-12-24	39.529999	40.16	38.970001	38.970001	3888500	38.525372
417	XLC	2018-12-26	39.27	41.18	39.041	41.16	4104000	40.69038
418	XLC	2018-12-27	40.59	41.349998	39.75	41.349998	3768600	40.878208
419	XLC	2018-12-28	41.509998	41.84	40.959999	41.220001	2631900	40.749699
420	XLC	2018-12-31	41.540001	41.68	40.759998	41.279999	5303600	40.809013
421	XLC	2019-01-02	40.599998	42.035	40.52	41.830002	4625800	41.352737
422	XLC	2019-01-03	41.560001	41.880001	41.060001	41.130001	3433700	40.660725
423	XLC	2019-01-04	41.810001	43.009998	41.669998	42.900002	2647900	42.41053
424	XLC	2019-01-07	42.950001	43.57	42.810001	43.389999	4048400	42.894939
425	XLC	2019-01-08	43.810001	44.18	43.490002	44.119999	2144800	43.616611
426	XLC	2019-01-09	44.259998	44.290001	43.790001	44.18	1840800	43.675926
427	XLC	2019-01-10	43.990002	44.330002	43.66	44.27	1340500	43.764904
428	XLC	2019-01-11	43.990002	44.119999	43.66	44.049999	1227900	43.547405
429	XLC	2019-01-14	43.759998	44.062	43.549999	43.889999	2344900	43.389233
430	XLC	2019-01-15	44.110001	44.720001	44.029999	44.619999	2459700	44.110901
431	XLC	2019-01-16	44.669998	44.779999	44.369999	44.43	20343800	43.923069
432	XLC	2019-01-17	44.330002	44.73	44.189999	44.610001	3311000	44.101025
433	XLC	2019-01-18	44.939999	45.275002	44.759998	44.970001	3375800	44.456917
434	XLC	2019-01-22	44.66	44.720001	43.759998	44.040001	4343200	43.537525
435	XLC	2019-01-23	44.290001	44.369999	43.439999	43.84	2540500	43.339806
436	XLC	2019-01-24	43.82	44.09	43.59	44.040001	2878700	43.537525
437	XLC	2019-01-25	44.43	44.740002	44.349998	44.599998	3341100	44.091129
438	XLC	2019-01-28	44.18	44.27	43.820999	44.209999	4328200	43.705582
439	XLC	2019-01-29	44.18	44.189999	43.549999	43.689999	1138100	43.191513
440	XLC	2019-01-30	43.950001	44.403999	43.509998	44.32	2578000	43.814327
441	XLC	2019-01-31	45.5	46.32	45.41	46.130001	4798700	45.603676
442	XLC	2019-02-01	46.029999	46.360001	45.91	45.970001	4395100	45.445503
443	XLC	2019-02-04	46.009998	46.400002	45.860001	46.400002	3703100	45.870598
444	XLC	2019-02-05	46.360001	46.950001	46.330002	46.91	2388600	46.374779
445	XLC	2019-02-06	46.529999	46.529999	45.759998	45.860001	3748900	45.336758
446	XLC	2019-02-07	45.450001	45.589001	44.93	45.419998	2341500	44.901775
447	XLC	2019-02-08	45.099998	45.73	45.060001	45.73	2600400	45.208237
448	XLC	2019-02-11	45.919998	46.02	45.23	45.259998	2061100	44.743599
449	XLC	2019-02-12	45.689999	45.939999	45.669998	45.779999	2442900	45.257668
450	XLC	2019-02-13	45.970001	46.169998	45.77	45.810001	3620700	45.287327
451	XLC	2019-02-14	45.57	46.188	45.380001	45.98	2103300	45.455383
452	XLC	2019-02-15	46.299999	46.299999	45.939999	46.18	2283500	45.653107
453	XLC	2019-02-19	46.049999	46.400002	45.98	46.23	4218800	45.702534
454	XLC	2019-02-20	46.279999	46.380001	45.82	46.07	3566300	45.544361
455	XLC	2019-02-21	45.959999	45.987999	45.470001	45.639999	2631200	45.119263
456	XLC	2019-02-22	45.830002	46.09	45.720001	46.07	4005400	45.544361
457	XLC	2019-02-25	46.34	46.404999	46.080002	46.119999	2410800	45.593788
458	XLC	2019-02-26	45.98	46.334	45.849998	46.119999	4704600	45.593788
459	XLC	2019-02-27	45.91	46.080002	45.560001	45.889999	4009800	45.366417
460	XLC	2019-02-28	45.849998	46.07	45.810001	45.919998	2374200	45.396069
461	XLC	2019-03-01	46.220001	46.299999	46.009998	46.279999	7114200	45.751961
462	XLC	2019-03-04	46.509998	46.630001	45.744999	46.34	2906600	45.811279
463	XLC	2019-03-05	46.349998	46.759998	46.119999	46.630001	2805900	46.097973
464	XLC	2019-03-06	46.709999	46.807999	46.470001	46.610001	6131600	46.078201
465	XLC	2019-03-07	46.549999	46.549999	45.970001	46.200001	3377700	45.672882
466	XLC	2019-03-08	45.700001	46.200001	45.560001	46.169998	2566500	45.643223
467	XLC	2019-03-11	46.290001	47.009998	46.290001	47	3594000	46.463749
468	XLC	2019-03-12	47.09	47.349998	47.07	47.209999	8112500	46.671352
469	XLC	2019-03-13	47.380001	47.529999	47.200001	47.349998	3486900	46.809753
470	XLC	2019-03-14	47.200001	47.299999	47	47.139999	3539800	46.602154
471	XLC	2019-03-15	47.119999	47.16	46.757	47.02	6868900	46.56551
472	XLC	2019-03-18	46.82	46.869999	46.514999	46.619999	2807200	46.169376
473	XLC	2019-03-19	46.799999	47.07	46.514999	46.700001	3570800	46.2486
474	XLC	2019-03-20	46.700001	47.259998	46.529999	47.119999	7390700	46.664547
475	XLC	2019-03-21	46.970001	47.777	46.93	47.740002	3183200	47.278545
476	XLC	2019-03-22	47.52	47.716999	46.830002	46.970001	5174600	46.515995
477	XLC	2019-03-25	46.84	47.119999	46.59	46.889999	2408500	46.436768
478	XLC	2019-03-26	47.130001	47.540001	46.91	47.119999	2488600	46.664547
479	XLC	2019-03-27	47.18	47.279999	46.529999	46.779999	2465700	46.327827
480	XLC	2019-03-28	46.740002	46.799999	46.439999	46.669998	1891100	46.218891
481	XLC	2019-03-29	46.919998	46.959999	46.400002	46.77	2542900	46.317924
482	XLC	2019-04-01	47.130001	47.52	47.130001	47.48	4249700	47.021065
483	XLC	2019-04-02	47.619999	47.799999	47.457001	47.73	3323300	47.26865
484	XLC	2019-04-03	47.950001	48.330002	47.810001	47.91	2303600	47.446907
485	XLC	2019-04-04	48.110001	48.348999	47.939999	48.18	2788100	47.714294
486	XLC	2019-04-05	48.349998	48.360001	48.169998	48.32	2379700	47.852943
487	XLC	2019-04-08	48.259998	48.279999	47.990002	48.23	2340500	47.763813
488	XLC	2019-04-09	48.119999	48.439999	48.110001	48.360001	4872800	47.892555
489	XLC	2019-04-10	48.470001	48.599998	48.299999	48.57	2265200	48.100529
490	XLC	2019-04-11	48.66	48.720001	48.514999	48.599998	2115300	48.130234
491	XLC	2019-04-12	48.970001	49.060001	48.794998	49.02	4894100	48.546181
492	XLC	2019-04-15	49.029999	49.064999	48.689999	48.98	2345700	48.506561
493	XLC	2019-04-16	49.119999	49.169998	48.84	49.029999	2157000	48.55608
494	XLC	2019-04-17	49.220001	49.244999	49.009998	49.119999	2826000	48.64521
495	XLC	2019-04-18	49.25	49.25	49.009998	49.150002	1755100	48.674923
496	XLC	2019-04-22	49.049999	49.369999	49.001999	49.369999	2126800	48.892792
497	XLC	2019-04-23	49.630001	50.150002	49.509998	50.029999	3929800	49.546413
498	XLC	2019-04-24	50.040001	50.049999	49.720001	49.799999	3311500	49.318638
499	XLC	2019-04-25	50.66	50.669998	50.200001	50.360001	3064600	49.87323
500	XLC	2019-04-26	50.490002	50.779999	50.23	50.759998	2076600	50.269356
501	XLC	2019-04-29	50.869999	51.34	50.869999	51.220001	1340700	50.724915
502	XLC	2019-04-30	50.279999	50.419998	49.884998	50.07	3197100	49.586025
503	XLC	2019-05-01	50.279999	50.375	49.805	49.810001	4262700	49.328541
504	XLC	2019-05-02	49.849998	49.970001	49.189999	49.610001	4680800	49.130474
505	XLC	2019-05-03	49.869999	50.119999	49.685001	50.09	2050400	49.605839
506	XLC	2019-05-06	49.27	50.09	49.259998	50.009998	3159800	49.526611
507	XLC	2019-05-07	49.720001	49.830002	48.810001	49.200001	4342100	48.724438
508	XLC	2019-05-08	49.220001	49.41	49.07	49.119999	3453500	48.64521
509	XLC	2019-05-09	48.73	49.150002	48.459999	48.970001	4241500	48.496662
510	XLC	2019-05-10	48.869999	49.287998	48.169998	49.110001	2900500	48.635307
511	XLC	2019-05-13	48.119999	48.419998	47.450001	47.59	8211000	47.130001
512	XLC	2019-05-14	47.869999	48.279999	47.540001	47.860001	5332000	47.397388
513	XLC	2019-05-15	47.610001	49.080002	47.610001	48.93	7292700	48.457047
514	XLC	2019-05-16	48.959999	49.610001	48.882	49.360001	4627100	48.882893
515	XLC	2019-05-17	48.939999	49.509998	48.880001	49	3662800	48.526375
516	XLC	2019-05-20	48.5	48.580002	48.060001	48.189999	3854100	47.724201
517	XLC	2019-05-21	48.580002	48.810001	48.380001	48.720001	3023900	48.249077
518	XLC	2019-05-22	48.57	48.990002	48.57	48.669998	2793700	48.199562
519	XLC	2019-05-23	48.18	48.32	47.709999	47.990002	2570200	47.526134
520	XLC	2019-05-24	48.27	48.419998	47.950001	47.98	3442300	47.516228
521	XLC	2019-05-28	48.18	48.610001	48.139999	48.189999	2793400	47.724201
522	XLC	2019-05-29	47.990002	48.049999	47.505001	47.720001	2512500	47.258747
523	XLC	2019-05-30	47.82	47.966999	47.580002	47.830002	2520600	47.36768
524	XLC	2019-05-31	47.27	47.386002	47.02	47.09	2484800	46.634834
525	XLC	2019-06-03	46.630001	46.630001	45.310001	45.610001	7155200	45.16914
526	XLC	2019-06-04	45.990002	46.59	45.669998	46.59	7110700	46.139668
527	XLC	2019-06-05	46.720001	46.720001	46.169998	46.610001	5526400	46.159473
528	XLC	2019-06-06	46.700001	46.889999	46.449001	46.810001	3175900	46.35754
529	XLC	2019-06-07	47.009998	47.73	46.970001	47.57	3345600	47.110195
530	XLC	2019-06-10	47.869999	48.040001	47.459999	47.529999	5163000	47.070576
531	XLC	2019-06-11	48.049999	48.169998	47.672001	47.73	2869800	47.26865
532	XLC	2019-06-12	47.709999	47.900002	47.325001	47.5	2459400	47.040867
533	XLC	2019-06-13	47.650002	48.049999	47.540001	48.029999	6500400	47.565746
534	XLC	2019-06-14	48.110001	48.259998	47.939999	48.119999	2734900	47.654877
535	XLC	2019-06-17	48.299999	48.790001	48.259998	48.669998	4248700	48.199562
536	XLC	2019-06-18	49.330002	49.57	48.869999	48.939999	3843500	48.466949
537	XLC	2019-06-19	48.939999	49.07	48.599998	49	3319400	48.526375
538	XLC	2019-06-20	49.610001	49.633999	48.959999	49.310001	3340000	48.833374
539	XLC	2019-06-21	49.110001	49.48	49.060001	49.400002	10006600	49.03986
540	XLC	2019-06-24	49.490002	49.619999	49.32	49.52	5236900	49.158985
541	XLC	2019-06-25	49.5	49.5	48.505001	48.599998	2431900	48.245686
542	XLC	2019-06-26	48.75	48.959999	48.32	48.41	2380900	48.057076
543	XLC	2019-06-27	48.740002	48.84	48.52	48.75	1984700	48.394596
544	XLC	2019-06-28	48.880001	49.259998	48.720001	49.220001	6084800	48.861168
545	XLC	2019-07-01	49.77	49.889999	49.43	49.619999	2862200	49.258255
546	XLC	2019-07-02	49.639999	50.110001	49.639999	50.080002	2336600	49.714901
547	XLC	2019-07-03	50.209999	50.459999	50.110001	50.34	1260700	49.973007
548	XLC	2019-07-05	50.189999	50.48	49.860001	50.41	3006100	50.042492
549	XLC	2019-07-08	50.209999	50.215	49.84	49.959999	1152800	49.595772
550	XLC	2019-07-09	49.779999	50.349998	49.709999	50.27	1714900	49.903515
551	XLC	2019-07-10	50.599998	50.895	50.400002	50.84	2294400	50.46936
552	XLC	2019-07-11	50.950001	51.07	50.66	50.869999	5463100	50.499138
553	XLC	2019-07-12	50.860001	51.25	50.779999	51.240002	2621800	50.866444
554	XLC	2019-07-15	51.27	51.310001	50.970001	51.25	4075900	50.876369
555	XLC	2019-07-16	51.279999	51.349998	51.040001	51.130001	2540800	50.757248
556	XLC	2019-07-17	51.150002	51.220001	50.650002	50.650002	4760700	50.280743
557	XLC	2019-07-18	50.18	50.32	49.845001	50.240002	1813800	49.873737
558	XLC	2019-07-19	50.450001	50.450001	49.549999	49.59	1979600	49.228474
559	XLC	2019-07-22	49.740002	49.799999	49.455002	49.779999	2391500	49.417088
560	XLC	2019-07-23	49.939999	49.98	49.5	49.970001	2624700	49.605705
561	XLC	2019-07-24	49.599998	50.459999	49.560001	50.41	1840700	50.042492
562	XLC	2019-07-25	50.490002	50.639999	49.98	50.279999	2192600	49.913441
563	XLC	2019-07-26	51.169998	51.869999	51.139999	51.720001	5049700	51.342941
564	XLC	2019-07-29	51.639999	51.639999	51.169998	51.43	2582300	51.055061
565	XLC	2019-07-30	51.110001	51.397999	51.040001	51.189999	2095800	50.816811
566	XLC	2019-07-31	51.220001	51.509998	50.34	50.779999	2090800	50.409798
567	XLC	2019-08-01	50.919998	51.599998	50.331001	50.540001	4095700	50.171547
568	XLC	2019-08-02	50.290001	50.43	49.75	50.049999	4656200	49.685116
569	XLC	2019-08-05	49.09	49.259998	47.970001	48.43	6247900	48.076931
570	XLC	2019-08-06	48.959999	49.380001	48.68	49.130001	6548200	48.771828
571	XLC	2019-08-07	48.549999	49.305	48.164001	49.189999	3323300	48.831387
572	XLC	2019-08-08	49.59	50.189999	49.32	50.18	2456700	49.814171
573	XLY	2018-06-20	112.360001	112.599998	111.910004	112.309998	3943000	109.516472
574	XLY	2018-06-21	112.470001	112.620003	111.32	111.510002	6850400	108.736359
575	XLY	2018-06-22	112	112.160004	111.239998	111.32	5567900	108.551086
576	XLY	2018-06-25	110.860001	110.860001	108.269997	108.900002	12066800	106.191284
577	XLY	2018-06-26	109.309998	110.029999	109	109.68	4630000	106.951881
578	XLY	2018-06-27	110.120003	110.519997	108.239998	108.260002	6850400	105.567192
579	XLY	2018-06-28	108.370003	109.360001	107.800003	109.110001	5973900	106.396057
580	XLY	2018-06-29	109.900002	110.349998	109.279999	109.300003	5740700	106.581329
581	XLY	2018-07-02	108.510002	109.480003	108.220001	109.449997	6898700	106.727592
582	XLY	2018-07-03	109.959999	109.959999	108.720001	108.900002	2909300	106.191284
583	XLY	2018-07-05	109.529999	109.629997	108.559998	109.440002	3788300	106.717857
584	XLY	2018-07-06	109.480003	110.459999	109.220001	110.300003	5185000	107.556458
585	XLY	2018-07-09	110.989998	111.639999	110.75	111.620003	3730700	108.84362
586	XLY	2018-07-10	111.839996	111.970001	111.339996	111.860001	3179600	109.077644
587	XLY	2018-07-11	111.160004	111.839996	111.07	111.599998	4432200	108.824112
588	XLY	2018-07-12	112.019997	112.43	111.529999	112.339996	2914200	109.545708
589	XLY	2018-07-13	112.410004	112.769997	112.230003	112.589996	5522000	109.789497
590	XLY	2018-07-16	112.870003	113.050003	112.440002	112.870003	3096300	110.062531
591	XLY	2018-07-17	111.699997	113.230003	111.470001	112.980003	4071900	110.169807
592	XLY	2018-07-18	112.910004	113.309998	112.550003	112.910004	6406100	110.101532
593	XLY	2018-07-19	112.660004	113.300003	112.57	112.650002	3609700	109.848
594	XLY	2018-07-20	112.660004	112.830002	112.110001	112.150002	3330500	109.360451
595	XLY	2018-07-23	112.129997	112.25	111.419998	112.029999	3369200	109.243431
596	XLY	2018-07-24	112.709999	112.889999	111.440002	111.699997	4825600	108.921646
597	XLY	2018-07-25	111.389999	112.559998	111.059998	112.519997	6270000	109.721222
598	XLY	2018-07-26	112.400002	112.790001	111.690002	111.93	5802000	109.145905
599	XLY	2018-07-27	113.410004	113.57	111.139999	111.639999	6548800	108.863113
600	XLY	2018-07-30	111.650002	111.830002	110.440002	110.75	6566200	107.995262
601	XLY	2018-07-31	111.07	111.730003	110.480003	111.269997	6154700	108.502319
602	XLY	2018-08-01	111.379997	111.480003	110.239998	110.720001	5218600	107.966011
603	XLY	2018-08-02	110.199997	111.559998	110.029999	111.480003	4361500	108.707115
604	XLY	2018-08-03	111.699997	112.010002	111.489998	111.860001	3285900	109.077644
605	XLY	2018-08-06	111.93	112.730003	111.610001	112.610001	3625300	109.808998
606	XLY	2018-08-07	111.93	113.300003	111.93	113.129997	3220500	110.316063
607	XLY	2018-08-08	113.080002	113.43	112.860001	113.25	2729000	110.433083
608	XLY	2018-08-09	113.209999	114.07	113	113.669998	5537500	110.842621
609	XLY	2018-08-10	113.040001	113.25	112.43	112.720001	4946200	109.916267
610	XLY	2018-08-13	113.040001	113.139999	112.120003	112.150002	5984700	109.360451
611	XLY	2018-08-14	112.809998	113.400002	112.43	113.239998	4190300	110.423325
612	XLY	2018-08-15	112.650002	112.650002	111.199997	111.860001	6251800	109.077644
613	XLY	2018-08-16	112.610001	112.959999	112.290001	112.410004	3840100	109.613976
614	XLY	2018-08-17	112.290001	112.709999	111.75	112.510002	3011200	109.711487
615	XLY	2018-08-20	112.889999	113.370003	112.580002	113.309998	6569300	110.491585
616	XLY	2018-08-21	113.639999	114.589996	113.589996	114.209999	4171300	111.369202
617	XLY	2018-08-22	114.220001	114.889999	114.199997	114.330002	2757400	111.486221
618	XLY	2018-08-23	114.419998	114.839996	114.010002	114.220001	3994500	111.37896
619	XLY	2018-08-24	114.440002	115.029999	114.260002	114.889999	5259300	112.032295
620	XLY	2018-08-27	115.459999	115.809998	115.349998	115.629997	3016000	112.753876
621	XLY	2018-08-28	115.93	116.010002	115.449997	115.860001	3809700	112.978157
622	XLY	2018-08-29	116.169998	117.239998	115.940002	117.160004	8311800	114.245819
623	XLY	2018-08-30	116.970001	117.160004	116.089996	116.489998	4421800	113.592491
624	XLY	2018-08-31	116.410004	117.18	116.410004	116.949997	4104300	114.041039
625	XLY	2018-09-04	116.830002	117.440002	116.360001	117.169998	4453500	114.255569
626	XLY	2018-09-05	117.080002	117.099998	115.830002	115.910004	7114900	113.026917
627	XLY	2018-09-06	116.220001	116.580002	115.080002	115.589996	5592500	112.714874
628	XLY	2018-09-07	115.050003	116.300003	114.800003	115.580002	4460800	112.705132
629	XLY	2018-09-10	116.370003	116.449997	115.699997	116.010002	4054900	113.12442
630	XLY	2018-09-11	115.760002	117.019997	115.559998	116.940002	4888000	114.031288
631	XLY	2018-09-12	116.959999	117.230003	116.18	117.160004	4572800	114.245819
632	XLY	2018-09-13	117.599998	117.739998	117.110001	117.360001	4714400	114.440857
633	XLY	2018-09-14	117.360001	117.580002	116.440002	116.919998	3103200	114.011787
634	XLY	2018-09-17	116.75	116.769997	115.370003	115.470001	5179200	112.597862
635	XLY	2018-09-18	115.559998	117.07	115.550003	116.940002	3668200	114.031288
636	XLY	2018-09-19	117.089996	117.269997	116.5	116.989998	3173700	114.080048
637	XLY	2018-09-20	117.529999	117.970001	117.300003	117.790001	4834800	114.860146
638	XLY	2018-09-21	118	118.080002	116.879997	116.919998	8037500	114.352547
639	XLY	2018-09-24	116.529999	116.529999	115.730003	116.160004	4841400	113.609245
640	XLY	2018-09-25	116.440002	116.730003	116.18	116.650002	4106800	114.088478
641	XLY	2018-09-26	116.620003	117.779999	116.489998	116.919998	6730100	114.352547
642	XLY	2018-09-27	116.940002	117.620003	116.75	117.32	5309600	114.743767
643	XLY	2018-09-28	117.099998	117.730003	117.089996	117.220001	3503900	114.64595
644	XLY	2018-10-01	117.910004	118.129997	116.860001	116.860001	7848900	114.293869
645	XLY	2018-10-02	116.879997	116.900002	115.25	115.279999	9177000	112.748558
646	XLY	2018-10-03	115.849998	115.949997	114.839996	114.889999	9161600	112.367134
647	XLY	2018-10-04	114.669998	114.800003	112.709999	113.089996	12959900	110.606651
648	XLY	2018-10-05	113.150002	113.589996	111.339996	112.239998	7429300	109.775322
649	XLY	2018-10-08	111.82	112.970001	111.269997	112.529999	7256500	110.058952
650	XLY	2018-10-09	112.389999	113.650002	112.110001	112.199997	5894100	109.736206
651	XLY	2018-10-10	112.150002	112.150002	108.260002	108.419998	13716600	106.0392
652	XLY	2018-10-11	107.730003	109.230003	105.57	106.510002	28602900	104.17115
653	XLY	2018-10-12	108.949997	109.220001	107.139999	108.480003	15178200	106.097893
654	XLY	2018-10-15	108.459999	109.139999	107.720001	108.230003	7807300	105.853371
655	XLY	2018-10-16	108.910004	110.629997	108.339996	110.400002	7431600	107.975723
656	XLY	2018-10-17	110.400002	110.400002	108.389999	109.489998	10038700	107.085701
657	XLY	2018-10-18	109.260002	109.370003	107.059998	107.389999	12486300	105.031822
658	XLY	2018-10-19	107.580002	107.989998	105.980003	106.339996	8585900	104.004868
659	XLY	2018-10-22	106.839996	107.32	106.190002	106.769997	6918800	104.42543
660	XLY	2018-10-23	105.129997	107.190002	104.489998	106.790001	10512000	104.444992
661	XLY	2018-10-24	106.760002	107.370003	103.440002	103.599998	11795500	101.325043
662	XLY	2018-10-25	104.629997	107.309998	104.400002	106.730003	10432800	104.386314
663	XLY	2018-10-26	104.040001	105	102.309998	103.410004	18281800	101.139214
664	XLY	2018-10-29	104.5	105.529999	100.989998	102.5	14306300	100.249191
665	XLY	2018-10-30	102.209999	104.150002	101.889999	104.040001	14443300	101.755386
666	XLY	2018-10-31	105.480003	106.480003	105.120003	105.379997	9104300	103.065956
667	XLY	2018-11-01	105.800003	107.650002	105.300003	107.529999	6905800	105.168747
668	XLY	2018-11-02	108.5	109.290001	106.830002	107.970001	7912600	105.599075
669	XLY	2018-11-05	108.050003	108.32	106.910004	108.120003	4697800	105.745789
670	XLY	2018-11-06	107.970001	108.849998	107.860001	108.599998	4779400	106.21524
671	XLY	2018-11-07	109.699997	111.589996	109.239998	111.540001	6408800	109.090691
672	XLY	2018-11-08	111.080002	112.150002	110.760002	111.57	4377000	109.120033
673	XLY	2018-11-09	111.099998	111.260002	109.489998	110.019997	5257900	107.604057
674	XLY	2018-11-12	109.779999	110.120003	107.589996	107.809998	6023400	105.442596
675	XLY	2018-11-13	107.980003	108.82	107.300003	107.760002	7913000	105.3937
676	XLY	2018-11-14	108.790001	109.470001	106.650002	106.949997	8291500	104.601479
677	XLY	2018-11-15	106.059998	107.050003	104.190002	106.790001	10848500	104.444992
678	XLY	2018-11-16	105.769997	106.669998	105.220001	106.370003	5730900	104.03421
679	XLY	2018-11-19	106.120003	106.43	103.470001	103.769997	6679700	101.491302
680	XLY	2018-11-20	100.559998	103.800003	100.309998	101.419998	11993000	99.192909
681	XLY	2018-11-21	102.410004	103.339996	102.220001	102.480003	8737300	100.229637
682	XLY	2018-11-23	101.940002	102.650002	101.940002	102.019997	2728000	99.779732
683	XLY	2018-11-26	103.309998	104.480003	103.139999	104.309998	5854000	102.019455
684	XLY	2018-11-27	103.940002	104.730003	103.629997	104.620003	6026200	102.322647
685	XLY	2018-11-28	105.209999	107.730003	104.669998	107.709999	6341500	105.344795
686	XLY	2018-11-29	107.580002	107.879997	106.580002	107.209999	4974900	104.855774
687	XLY	2018-11-30	107.169998	108.099998	106.879997	107.989998	5671500	105.618645
688	XLY	2018-12-03	110.209999	110.599998	109.300003	110.010002	5994500	107.594284
689	XLY	2018-12-04	109.68	110.050003	105.769997	106.050003	9708700	103.721252
690	XLY	2018-12-06	104.129997	106.559998	103.519997	106.559998	11161900	104.220032
691	XLY	2018-12-07	106.080002	107.169998	103.110001	103.370003	9345700	101.10009
692	XLY	2018-12-10	103.260002	103.970001	101.349998	103.449997	9898200	101.178329
693	XLY	2018-12-11	104.989998	105.269997	102.739998	103.489998	7965000	101.217453
694	XLY	2018-12-12	104.599998	105.830002	104.389999	104.580002	7186700	102.283531
695	XLY	2018-12-13	105	105.279999	103.510002	104.059998	6108300	101.77494
696	XLY	2018-12-14	102.980003	104.110001	102	102.330002	6138600	100.082932
697	XLY	2018-12-17	101.599998	102.050003	98.989998	99.730003	11928700	97.540016
698	XLY	2018-12-18	100.330002	101.529999	99.800003	100.510002	8688900	98.302887
699	XLY	2018-12-19	100.550003	102.330002	97.970001	98.519997	14030800	96.35659
700	XLY	2018-12-20	97.93	98.389999	95.029999	96.309998	17687600	94.195122
701	XLY	2018-12-21	96.339996	97.779999	93.540001	93.760002	13368100	92.060532
702	XLY	2018-12-24	92.900002	94.150002	91.730003	91.980003	8439000	90.312798
703	XLY	2018-12-26	92.769997	97.459999	92.589996	97.43	11744900	95.664009
704	XLY	2018-12-27	96.120003	97.949997	94.059998	97.949997	10760000	96.174583
705	XLY	2018-12-28	98.400002	99.480003	97.099998	97.959999	8328200	96.184402
706	XLY	2018-12-31	98.779999	99.410004	98.050003	99.010002	6215300	97.215363
707	XLY	2019-01-02	97.32	100.32	96.790001	99.760002	6840800	97.951782
708	XLY	2019-01-03	99	99.239998	97.43	97.599998	6346000	95.830925
709	XLY	2019-01-04	98.919998	101.57	98.720001	100.830002	7269100	99.00238
710	XLY	2019-01-07	101.309998	103.769997	101.260002	103.110001	6263100	101.241051
711	XLY	2019-01-08	104.18	104.809998	102.769997	104.25	9391000	102.360382
712	XLY	2019-01-09	104.5	105.239998	103.849998	104.779999	5162600	102.880775
713	XLY	2019-01-10	103.480003	104.610001	103.059998	104.480003	4760000	102.586227
714	XLY	2019-01-11	104.139999	104.919998	103.949997	104.580002	3032600	102.684418
715	XLY	2019-01-14	103.75	104.709999	103.239998	103.940002	2948100	102.056015
716	XLY	2019-01-15	103.959999	105.080002	103.800003	104.879997	3766800	102.978981
717	XLY	2019-01-16	104.919998	105.489998	104.580002	104.639999	4493900	102.743324
718	XLY	2019-01-17	104.110001	105.660004	103.940002	105.349998	4396000	103.440445
719	XLY	2019-01-18	106.400002	107.260002	106.040001	106.809998	5798100	104.873978
720	XLY	2019-01-22	106.330002	106.580002	104.339996	105.209999	9243700	103.302979
721	XLY	2019-01-23	105.669998	106.050003	104.220001	105.419998	6104300	103.509178
722	XLY	2019-01-24	105.489998	105.970001	105.199997	105.860001	3965200	103.941216
723	XLY	2019-01-25	106.940002	107.419998	106.769997	107.029999	4392800	105.089996
724	XLY	2019-01-28	105.980003	106.419998	105.370003	106.410004	5901000	104.481239
725	XLY	2019-01-29	106.120003	106.309998	105.07	105.720001	2882300	103.803749
726	XLY	2019-01-30	106.559998	108.110001	106.480003	107.800003	5900200	105.846046
727	XLY	2019-01-31	107.959999	109.150002	107.470001	108.779999	5599000	106.808281
728	XLY	2019-02-01	107.849998	108.25	106.959999	107.190002	5636400	105.247101
729	XLY	2019-02-04	107.040001	107.940002	106.889999	107.889999	3604800	105.93441
730	XLY	2019-02-05	108.220001	109.080002	108.220001	108.900002	4162300	106.926109
731	XLY	2019-02-06	108.93	109.209999	108.019997	108.449997	2915900	106.484261
732	XLY	2019-02-07	107.68	107.940002	106.669998	107.559998	4521200	105.610397
733	XLY	2019-02-08	106.889999	107.139999	106.360001	107.129997	3323300	105.188187
734	XLY	2019-02-11	107.489998	107.75	107.160004	107.32	3057900	105.374741
735	XLY	2019-02-12	108.010002	109.089996	107.82	108.970001	3876700	106.994843
736	XLY	2019-02-13	109.419998	109.949997	109.160004	109.709999	3480600	107.72142
737	XLY	2019-02-14	108.839996	109.900002	108.309998	109.309998	4167300	107.328674
738	XLY	2019-02-15	109.989998	110.290001	109.690002	110.059998	3610500	108.065079
739	XLY	2019-02-19	109.720001	110.839996	109.720001	110.510002	4919400	108.50692
740	XLY	2019-02-20	110.580002	110.989998	109.610001	110.730003	6601700	108.722939
741	XLY	2019-02-21	110.470001	110.839996	110.089996	110.510002	2993400	108.50692
742	XLY	2019-02-22	110.779999	111.160004	110.610001	111.110001	7108300	109.096046
743	XLY	2019-02-25	111.769997	111.910004	110.68	110.739998	3991400	108.73275
744	XLY	2019-02-26	110.300003	111.050003	110.220001	110.889999	7175200	108.880035
745	XLY	2019-02-27	110.769997	111.129997	110.07	110.809998	3102200	108.801483
746	XLY	2019-02-28	110.410004	110.519997	109.709999	110.209999	4053400	108.212357
747	XLY	2019-03-01	111.110001	111.550003	110.370003	111.099998	4856000	109.086235
748	XLY	2019-03-04	111.580002	111.769997	109.940002	110.75	5658800	108.742577
749	XLY	2019-03-05	111.139999	111.5	110.860001	111.029999	5149300	109.017494
750	XLY	2019-03-06	111.139999	111.610001	110.459999	110.510002	3769600	108.50692
751	XLY	2019-03-07	110.269997	110.410004	108.82	109.169998	7076300	107.191208
752	XLY	2019-03-08	108.470001	108.470001	107.660004	108.410004	5806800	106.444984
753	XLY	2019-03-11	108.779999	110	108.739998	109.900002	4562200	107.907982
754	XLY	2019-03-12	110.07	110.370003	109.620003	110.209999	8634000	108.212357
755	XLY	2019-03-13	110.529999	111.25	110.400002	110.599998	4851900	108.595299
756	XLY	2019-03-14	110.449997	110.510002	110.019997	110.269997	4901700	108.271271
757	XLY	2019-03-15	110.440002	110.690002	109.830002	110.599998	5428000	108.965858
758	XLY	2019-03-18	110.650002	111.760002	110.650002	111.669998	5485500	110.02005
759	XLY	2019-03-19	112.059998	113.169998	111.779999	112.230003	7016700	110.571777
760	XLY	2019-03-20	112.169998	112.940002	111.32	112.389999	9949400	110.729401
761	XLY	2019-03-21	112.239998	114.019997	112.239998	113.93	5731500	112.246651
762	XLY	2019-03-22	113.220001	113.639999	111.639999	111.669998	8758900	110.02005
763	XLY	2019-03-25	111.43	112.839996	111.32	112.330002	7461600	110.670296
764	XLY	2019-03-26	112.980003	113.57	112.209999	112.809998	5440700	111.143204
765	XLY	2019-03-27	112.900002	113.419998	111.910004	112.580002	4427700	110.916603
766	XLY	2019-03-28	112.989998	113.730003	112.669998	113.260002	6928300	111.586555
767	XLY	2019-03-29	113.830002	114.059998	113.550003	113.849998	4599900	112.167839
768	XLY	2019-04-01	114.769997	115.139999	114.410004	115.099998	4977700	113.399361
769	XLY	2019-04-02	115.080002	115.18	114.699997	115.080002	3631800	113.379662
770	XLY	2019-04-03	115.75	116.32	115.400002	115.889999	4211300	114.177689
771	XLY	2019-04-04	115.980003	116.849998	115.980003	116.830002	3073900	115.103813
772	XLY	2019-04-05	117.120003	117.620003	116.82	117.519997	2946700	115.783615
773	XLY	2019-04-08	117.290001	117.980003	117.150002	117.940002	3231400	116.197411
774	XLY	2019-04-09	117.540001	117.540001	116.68	116.879997	4456400	115.153061
775	XLY	2019-04-10	117.160004	117.440002	116.610001	117.440002	3406800	115.704796
776	XLY	2019-04-11	117.57	117.639999	117.269997	117.589996	2165400	115.85257
777	XLY	2019-04-12	118	118.529999	117.790001	118.32	4538800	116.571793
778	XLY	2019-04-15	118.370003	118.620003	117.839996	118.559998	2432700	116.80825
779	XLY	2019-04-16	118.919998	119.25	118.830002	119.080002	3014500	117.320572
780	XLY	2019-04-17	119.419998	119.760002	119.230003	119.309998	2781100	117.547165
781	XLY	2019-04-18	119.559998	119.589996	118.910004	119.269997	3071300	117.507751
782	XLY	2019-04-22	118.849998	119.220001	118.440002	118.82	2764800	117.0644
783	XLY	2019-04-23	119.190002	120.480003	119.099998	120.239998	4099700	118.463425
784	XLY	2019-04-24	120.269997	120.900002	120.269997	120.349998	2181400	118.571793
785	XLY	2019-04-25	120.25	120.309998	119.220001	119.720001	2820100	117.951103
786	XLY	2019-04-26	120.18	120.669998	119.419998	120.669998	4236900	118.88707
787	XLY	2019-04-29	120.720001	120.730003	120.050003	120.25	3700000	118.473282
788	XLY	2019-04-30	120.129997	120.169998	119.150002	120.07	4339800	118.295937
789	XLY	2019-05-01	120.269997	120.279999	118.610001	118.610001	4561500	116.857498
790	XLY	2019-05-02	118.669998	119.18	117.849998	118.699997	10408300	116.946175
791	XLY	2019-05-03	119.82	120.330002	119.459999	120.099998	3502900	118.3255
792	XLY	2019-05-06	118.019997	119.57	117.949997	119.370003	3814000	117.606277
793	XLY	2019-05-07	118.639999	118.889999	116.699997	117.559998	6578500	115.823013
794	XLY	2019-05-08	117.370003	118.300003	117.010002	117.599998	7152700	115.862427
795	XLY	2019-05-09	116.690002	117.519997	115.779999	117.120003	6383000	115.389526
796	XLY	2019-05-10	116.830002	117.800003	115.110001	117.290001	6820800	115.557007
797	XLY	2019-05-13	114.919998	115.18	113.43	113.800003	7642100	112.118584
798	XLY	2019-05-14	114.330002	115.510002	113.779999	114.949997	4595900	113.251572
799	XLY	2019-05-15	114.239998	115.959999	114.019997	115.730003	4156800	114.020058
800	XLY	2019-05-16	116.209999	117.489998	116.010002	116.800003	3615900	115.074257
801	XLY	2019-05-17	115.809998	117.379997	115.809998	115.910004	3674500	114.197395
802	XLY	2019-05-20	115.489998	115.489998	114.720001	115.089996	3538400	113.389519
803	XLY	2019-05-21	115.43	116.190002	115.029999	115.889999	3660300	114.177689
804	XLY	2019-05-22	114.970001	115.870003	114.580002	114.699997	3945400	113.00528
805	XLY	2019-05-23	113.790001	113.860001	112.730003	113.279999	4956500	111.606255
806	XLY	2019-05-24	113.900002	114.089996	112.959999	113.43	2632500	111.754044
807	XLY	2019-05-28	113.75	114.389999	112.610001	112.68	4118000	111.015121
808	XLY	2019-05-29	112.059998	112.160004	110.949997	111.68	4768700	110.0299
809	XLY	2019-05-30	112.050003	112.790001	112.029999	112.410004	3897600	110.749115
810	XLY	2019-05-31	111.019997	111.480003	110.620003	110.940002	4252200	109.300835
811	XLY	2019-06-03	110.669998	111.059998	109.43	110.010002	8065600	108.384575
812	XLY	2019-06-04	111	113.029999	110.040001	112.989998	5739500	111.320549
813	XLY	2019-06-05	113.639999	113.779999	112.43	113.550003	5258600	111.872276
814	XLY	2019-06-06	113.550003	114.410004	113.080002	114.129997	3659800	112.443695
815	XLY	2019-06-07	114.629997	116.129997	114.449997	115.779999	4044900	114.069321
816	XLY	2019-06-10	116.519997	117.800003	116.440002	116.760002	3729900	115.034843
817	XLY	2019-06-11	117.690002	118.220001	116.720001	117.209999	5029500	115.478188
818	XLY	2019-06-12	117.169998	117.629997	116.919998	117.18	2792900	115.448631
819	XLY	2019-06-13	117.610001	118.400002	117.540001	118.230003	3846200	116.483124
820	XLY	2019-06-14	118.209999	118.730003	117.970001	118.489998	2547200	116.739273
821	XLY	2019-06-17	118.709999	118.940002	118.400002	118.540001	2682400	116.788544
822	XLY	2019-06-18	119.379997	120.220001	119.059998	119.440002	4398800	117.675247
823	XLY	2019-06-19	119.559998	119.889999	118.75	119.660004	3065300	117.891991
824	XLY	2019-06-20	120.639999	120.790001	119.550003	120.489998	4188600	118.709732
825	XLY	2019-06-21	119.940002	120.260002	119.510002	119.519997	5221200	118.160057
826	XLY	2019-06-24	119.57	119.720001	118.839996	118.879997	2890200	117.527328
827	XLY	2019-06-25	119.120003	119.290001	117.559998	117.739998	3197100	116.400307
828	XLY	2019-06-26	118.169998	118.589996	117.989998	118.120003	2438100	116.775993
829	XLY	2019-06-27	118.529999	118.989998	118.330002	118.860001	1954500	117.507568
830	XLY	2019-06-28	119.040001	119.449997	119	119.199997	6663700	117.843697
831	XLY	2019-07-01	120.709999	121.260002	119.739998	120.25	4144700	118.881752
832	XLY	2019-07-02	120.099998	120.57	119.629997	120.510002	9008500	119.138794
833	XLY	2019-07-03	120.870003	121.559998	120.639999	121.559998	1809600	120.176842
834	XLY	2019-07-05	120.980003	121.809998	120.650002	121.699997	3377500	120.315247
835	XLY	2019-07-08	121.32	121.949997	121.199997	121.849998	5074600	120.463539
836	XLY	2019-07-09	121.379997	122.139999	121.25	121.980003	1933300	120.592072
837	XLY	2019-07-10	122.510002	122.599998	121.769997	122.419998	2385000	121.027061
838	XLY	2019-07-11	122.830002	123.059998	122.400002	122.669998	1976200	121.274208
839	XLY	2019-07-12	123.010002	124.110001	123.010002	124.080002	2487600	122.668175
840	XLY	2019-07-15	124.349998	124.540001	123.849998	124.480003	1996600	123.063614
841	XLY	2019-07-16	124.300003	124.599998	123.93	124.32	2051700	122.905441
842	XLY	2019-07-17	124.169998	124.349998	123.129997	123.129997	2299600	121.728973
843	XLY	2019-07-18	122.879997	123.209999	122.150002	122.970001	2323100	121.570808
844	XLY	2019-07-19	123.349998	123.519997	122.089996	122.160004	2064100	120.77002
845	XLY	2019-07-22	122.370003	122.57	121.760002	122.230003	2017000	120.839226
846	XLY	2019-07-23	122.940002	123.059998	122.040001	123.059998	2429100	121.659775
847	XLY	2019-07-24	122.540001	123.690002	122.519997	123.68	2116700	122.27272
848	XLY	2019-07-25	123.279999	123.639999	122.790001	122.989998	2399500	121.590569
849	XLY	2019-07-26	123.169998	123.650002	122.760002	123.550003	2140200	122.144203
850	XLY	2019-07-29	123.239998	123.449997	122.510002	122.949997	2205400	121.551025
851	XLY	2019-07-30	122.110001	122.480003	121.919998	122.120003	2164500	120.730469
852	XLY	2019-07-31	122.080002	122.139999	119.610001	120.720001	4301700	119.346397
853	XLY	2019-08-01	120.949997	122.139999	118.650002	119.080002	6631800	117.725067
854	XLY	2019-08-02	118.669998	118.839996	117.639999	118.099998	5550200	116.75621
855	XLY	2019-08-05	116.099998	116.110001	114.089996	114.93	6890800	113.622284
856	XLY	2019-08-06	115.720001	116.830002	115.07	116.68	4447800	115.352371
857	XLY	2019-08-07	115.459999	117.300003	114.849998	117.150002	5844900	115.817024
858	XLY	2019-08-08	117.910004	119.43	117.800003	119.410004	4669200	118.051315
859	XLP	2018-06-20	51.209999	51.220001	50.889999	51.110001	9562500	48.667355
860	XLP	2018-06-21	51.18	51.380001	51.07	51.209999	13272700	48.762577
861	XLP	2018-06-22	51.330002	51.720001	51.32	51.630001	9938300	49.16251
862	XLP	2018-06-25	51.509998	51.970001	51.5	51.889999	22124200	49.41008
863	XLP	2018-06-26	51.900002	52	51.43	51.669998	14047300	49.200592
864	XLP	2018-06-27	51.599998	52.040001	51.349998	51.560001	19862400	49.095852
865	XLP	2018-06-28	51.439999	51.68	51.360001	51.560001	13177400	49.095852
866	XLP	2018-06-29	51.59	51.810001	51.299999	51.529999	13018300	49.067287
867	XLP	2018-07-02	51.299999	51.529999	50.900002	51.23	13255500	48.781624
868	XLP	2018-07-03	51.43	51.619999	51.27	51.349998	7736300	48.895885
869	XLP	2018-07-05	51.57	52.09	51.470001	52.060001	11699800	49.571957
870	XLP	2018-07-06	52.119999	52.43	52	52.220001	12335100	49.724308
871	XLP	2018-07-09	52.259998	52.34	51.959999	52.02	15117900	49.533871
872	XLP	2018-07-10	52.150002	52.669998	52.040001	52.639999	15280300	50.124233
873	XLP	2018-07-11	52.580002	52.630001	52.290001	52.470001	11484600	49.962357
874	XLP	2018-07-12	52.619999	52.709999	52.23	52.400002	11002300	49.895702
875	XLP	2018-07-13	52.43	52.799999	52.41	52.740002	14053500	50.21946
876	XLP	2018-07-16	52.700001	52.73	52.34	52.490002	10347400	49.981407
877	XLP	2018-07-17	52.459999	53	52.459999	52.939999	14759300	50.409897
878	XLP	2018-07-18	52.880001	52.93	52.470001	52.509998	10474200	50.000446
879	XLP	2018-07-19	52.169998	52.77	52.07	52.540001	15092800	50.029011
880	XLP	2018-07-20	52.439999	52.889999	52.349998	52.860001	17895700	50.333725
881	XLP	2018-07-23	52.759998	52.889999	52.369999	52.529999	13337200	50.019489
882	XLP	2018-07-24	52.41	52.73	52.32	52.630001	15987700	50.114716
883	XLP	2018-07-25	52.700001	53.07	52.59	53.029999	15258400	50.495594
884	XLP	2018-07-26	53.240002	53.759998	53.169998	53.310001	15129400	50.762215
885	XLP	2018-07-27	53.279999	53.639999	53.189999	53.380001	13414400	50.828869
886	XLP	2018-07-30	53.240002	53.450001	53	53.32	12143900	50.771736
887	XLP	2018-07-31	53.490002	53.759998	53.18	53.57	17898400	51.009789
888	XLP	2018-08-01	53.41	53.5	53.029999	53.119999	14917600	50.581295
889	XLP	2018-08-02	53.029999	53.73	53	53.66	15902900	51.09549
890	XLP	2018-08-03	53.790001	54.549999	53.75	54.290001	20418500	51.695377
891	XLP	2018-08-06	54.32	54.509998	54.220001	54.34	13412100	51.742989
892	XLP	2018-08-07	54.290001	54.360001	53.82	54.009998	13766100	51.428764
893	XLP	2018-08-08	53.98	54.02	53.580002	53.599998	12591800	51.038357
894	XLP	2018-08-09	53.610001	53.700001	53.369999	53.439999	8047000	50.886005
895	XLP	2018-08-10	53.279999	53.459999	53.130001	53.240002	13459200	50.695557
896	XLP	2018-08-13	53.330002	53.439999	53	53.240002	8696600	50.695557
897	XLP	2018-08-14	53.310001	53.66	53.279999	53.610001	8882500	51.047882
898	XLP	2018-08-15	53.450001	53.869999	53.150002	53.830002	15592600	51.25737
899	XLP	2018-08-16	54.380001	54.759998	54.299999	54.599998	15526100	51.990559
900	XLP	2018-08-17	54.549999	55.080002	54.439999	55.02	13037600	52.390488
901	XLP	2018-08-20	55.09	55.310001	54.93	54.990002	10189600	52.361923
902	XLP	2018-08-21	54.970001	55.049999	54.389999	54.599998	13806200	51.990559
903	XLP	2018-08-22	54.549999	54.66	54.189999	54.259998	13573900	51.666813
904	XLP	2018-08-23	54.099998	54.259998	53.970001	54.130001	10714300	51.543026
905	XLP	2018-08-24	54.099998	54.209999	53.900002	54.060001	9570500	51.476372
906	XLP	2018-08-27	54.150002	54.32	53.880001	54.09	10631600	51.50494
907	XLP	2018-08-28	54.080002	54.240002	53.830002	53.91	12621500	51.333538
908	XLP	2018-08-29	53.990002	54.07	53.849998	53.970001	8681000	51.390675
909	XLP	2018-08-30	53.889999	54.07	53.689999	53.799999	11092500	51.228794
910	XLP	2018-08-31	53.799999	53.970001	53.560001	53.779999	10472900	51.209743
911	XLP	2018-09-04	53.709999	53.939999	53.560001	53.709999	9571100	51.143097
912	XLP	2018-09-05	53.549999	54.330002	53.490002	54.330002	14723800	51.733467
913	XLP	2018-09-06	54.310001	54.509998	54.130001	54.48	12333800	51.876297
914	XLP	2018-09-07	54.310001	54.41	53.990002	54.369999	9247300	51.771553
915	XLP	2018-09-10	54.5	54.880001	54.5	54.560001	8361600	51.952477
916	XLP	2018-09-11	54.490002	54.549999	54.240002	54.360001	8121600	51.762032
917	XLP	2018-09-12	54.360001	55.110001	54.330002	54.990002	15220000	52.361923
918	XLP	2018-09-13	55.009998	55.029999	54.599998	54.91	9746500	52.285748
919	XLP	2018-09-14	54.860001	54.869999	54.48	54.759998	8925200	52.142914
920	XLP	2018-09-17	54.720001	54.98	54.599998	54.959999	10279600	52.333359
921	XLP	2018-09-18	54.91	54.93	54.509998	54.73	15638500	52.114349
922	XLP	2018-09-19	54.68	54.91	54.549999	54.630001	7791600	52.019131
923	XLP	2018-09-20	54.779999	55.330002	54.779999	55.32	11817800	52.676151
924	XLP	2018-09-21	55.02	55.110001	54.91	55.02	10307900	52.76054
925	XLP	2018-09-24	54.830002	54.950001	54.139999	54.18	10648700	51.955036
926	XLP	2018-09-25	54.34	54.459999	53.830002	53.860001	8348300	51.648174
927	XLP	2018-09-26	54.02	54.330002	53.849998	53.919998	10369900	51.705708
928	XLP	2018-09-27	53.740002	54.200001	53.59	53.849998	8892800	51.638588
929	XLP	2018-09-28	53.790001	54	53.740002	53.93	9249700	51.715302
930	XLP	2018-10-01	54.009998	54.09	53.830002	53.889999	8725500	51.676941
931	XLP	2018-10-02	53.860001	54.32	53.73	54.200001	9592400	51.974213
932	XLP	2018-10-03	54.32	54.380001	53.549999	53.619999	15192700	51.41803
933	XLP	2018-10-04	53.470001	53.57	53.09	53.490002	19964000	51.293369
934	XLP	2018-10-05	53.380001	53.650002	53.360001	53.439999	13903100	51.245426
935	XLP	2018-10-08	53.389999	54.25	53.389999	54.18	14908300	51.955036
936	XLP	2018-10-09	54.200001	54.32	53.93	54.060001	13477200	51.839962
937	XLP	2018-10-10	53.880001	54.290001	53.32	53.41	26121600	51.21666
938	XLP	2018-10-11	53.259998	53.540001	51.919998	52.09	44523200	49.950863
939	XLP	2018-10-12	52.310001	52.560001	51.919998	52.380001	26263000	50.228958
940	XLP	2018-10-15	52.23	53.080002	52.23	52.700001	15892000	50.535816
941	XLP	2018-10-16	52.830002	53.369999	52.639999	53.290001	15468600	51.101582
942	XLP	2018-10-17	53.240002	53.66	53.049999	53.540001	15837800	51.341316
943	XLP	2018-10-18	53.599998	54.080002	53.299999	53.470001	19370300	51.274193
944	XLP	2018-10-19	54.080002	54.849998	54.080002	54.689999	28312300	52.444088
945	XLP	2018-10-22	54.790001	54.860001	54.130001	54.279999	16645700	52.050926
946	XLP	2018-10-23	53.959999	54.66	53.650002	54.52	30466600	52.281075
947	XLP	2018-10-24	54.560001	55.52	54.400002	54.75	36761900	52.501633
948	XLP	2018-10-25	54.619999	55.080002	54.150002	54.880001	30018200	52.626286
949	XLP	2018-10-26	54.5	54.650002	53.59	53.830002	39310600	51.619415
950	XLP	2018-10-29	54.200001	54.830002	53.950001	54.450001	31687500	52.213947
951	XLP	2018-10-30	54.82	55.580002	54.68	55.529999	33148100	53.249592
952	XLP	2018-10-31	55.52	55.52	54.57	55.009998	30135100	52.750946
953	XLP	2018-11-01	55.130001	55.57	54.849998	55.400002	22589800	53.124939
954	XLP	2018-11-02	55.400002	55.470001	54.630001	55.110001	28704100	52.84684
955	XLP	2018-11-05	55.200001	55.950001	55.119999	55.799999	19972200	53.508511
956	XLP	2018-11-06	55.790001	56.16	55.599998	56.139999	15626500	53.834545
957	XLP	2018-11-07	56.369999	56.48	55.869999	56.459999	15067100	54.141407
958	XLP	2018-11-08	56.18	56.580002	56.169998	56.490002	12890200	54.170177
959	XLP	2018-11-09	56.470001	57	56.470001	56.82	18510900	54.486622
960	XLP	2018-11-12	56.66	56.98	56.41	56.52	15950700	54.198936
961	XLP	2018-11-13	56.549999	56.759998	56.119999	56.389999	23146500	54.074276
962	XLP	2018-11-14	56.490002	56.490002	55.740002	56.009998	17577600	53.709881
963	XLP	2018-11-15	55.82	55.919998	55.389999	55.919998	25604700	53.623577
964	XLP	2018-11-16	55.889999	56.279999	55.689999	56.060001	15212800	53.757832
965	XLP	2018-11-19	56.080002	56.389999	55.740002	55.970001	16727200	53.671528
966	XLP	2018-11-20	55.799999	56.080002	54.889999	55.040001	33023200	52.779716
967	XLP	2018-11-21	55.009998	55.139999	54.48	54.599998	16604400	52.357784
968	XLP	2018-11-23	54.549999	55.029999	54.419998	54.790001	8700800	52.539986
969	XLP	2018-11-26	54.869999	55.139999	54.59	54.860001	13125400	52.607109
970	XLP	2018-11-27	54.77	55.369999	54.740002	55.349998	15954400	53.076988
971	XLP	2018-11-28	55.259998	55.82	55.09	55.810001	21973700	53.518101
972	XLP	2018-11-29	55.720001	56.07	55.650002	55.900002	13285000	53.604401
973	XLP	2018-11-30	55.889999	56.400002	55.75	56.259998	16551900	53.949615
974	XLP	2018-12-03	56.459999	56.459999	55.73	56.310001	20855900	53.997562
975	XLP	2018-12-04	56.41	56.619999	55.330002	55.360001	27634900	53.086578
976	XLP	2018-12-06	55.18	55.439999	54.25	55.419998	32514000	53.144115
977	XLP	2018-12-07	55.369999	55.57	54.48	54.720001	23139500	52.472858
978	XLP	2018-12-10	55.029999	55.029999	53.880001	54.720001	44469000	52.472858
979	XLP	2018-12-11	55.099998	55.57	54.869999	55.169998	25677400	52.904377
980	XLP	2018-12-12	55.509998	55.68	55.07	55.099998	18735200	52.83725
981	XLP	2018-12-13	55.169998	55.619999	55.099998	55.439999	16987800	53.163288
982	XLP	2018-12-14	55.09	55.16	54.369999	54.5	20262700	52.261894
983	XLP	2018-12-17	54.369999	54.5	52.919998	53.240002	27324100	51.053635
984	XLP	2018-12-18	53.380001	53.490002	52.310001	52.610001	27349700	50.449509
985	XLP	2018-12-19	52.860001	53.279999	51.860001	52.099998	46289600	49.960449
986	XLP	2018-12-20	51.869999	51.889999	50.68	51.169998	43415000	49.068642
987	XLP	2018-12-21	50.720001	51.830002	50.18	50.18	38484500	48.559628
988	XLP	2018-12-24	50.049999	50.220001	48.689999	48.73	23086800	47.156456
989	XLP	2018-12-26	48.830002	50.09	48.330002	50.09	26670600	48.472538
990	XLP	2018-12-27	49.779999	50.610001	49.040001	50.57	35926900	48.937035
991	XLP	2018-12-28	50.939999	51.150002	50.369999	50.57	24436600	48.937035
992	XLP	2018-12-31	50.700001	50.82	50.310001	50.779999	14959600	49.140251
993	XLP	2019-01-02	50.240002	50.639999	49.950001	50.48	20459000	48.849945
994	XLP	2019-01-03	50.389999	50.91	50.110001	50.189999	22074800	48.569305
995	XLP	2019-01-04	50.52	51.259998	50.41	51.259998	19003300	49.604755
996	XLP	2019-01-07	51.130001	51.529999	50.73	51.189999	15143300	49.537014
997	XLP	2019-01-08	51.490002	51.790001	51.240002	51.66	28273800	49.991837
998	XLP	2019-01-09	51.650002	51.700001	51.060001	51.18	15684500	49.52734
999	XLP	2019-01-10	51.080002	51.57	50.939999	51.48	32431700	49.81765
1000	XLP	2019-01-11	51.59	51.66	51.349998	51.630001	11732400	49.962811
1001	XLP	2019-01-14	51.5	51.610001	51.299999	51.380001	7811500	49.720879
1002	XLP	2019-01-15	51.369999	51.939999	51.34	51.889999	11447700	50.214413
1003	XLP	2019-01-16	51.869999	51.869999	51.419998	51.610001	13484700	49.943455
1004	XLP	2019-01-17	51.529999	51.939999	51.470001	51.830002	10196400	50.156353
1005	XLP	2019-01-18	52.130001	52.610001	52.07	52.450001	11957600	50.756332
1006	XLP	2019-01-22	52.310001	52.41	51.549999	51.970001	20877700	50.291836
1007	XLP	2019-01-23	52.369999	52.740002	52.119999	52.59	23804700	50.891811
1008	XLP	2019-01-24	52.310001	52.32	51.59	51.939999	17727200	50.262794
1009	XLP	2019-01-25	52.099998	52.310001	51.66	51.73	12920300	50.059578
1010	XLP	2019-01-28	51.619999	51.970001	51.450001	51.950001	10996700	50.272476
1011	XLP	2019-01-29	52.049999	52.18	51.84	52.07	11500400	50.388599
1012	XLP	2019-01-30	52.119999	52.540001	52	52.419998	13934600	50.727295
1013	XLP	2019-01-31	52.43	53.529999	52.310001	53.389999	17886500	51.665977
1014	XLP	2019-02-01	53.549999	53.549999	53	53.220001	14423400	51.501469
1015	XLP	2019-02-04	53.209999	53.560001	53.110001	53.560001	13367500	51.830482
1016	XLP	2019-02-05	53.599998	53.709999	53.419998	53.57	11296100	51.84016
1017	XLP	2019-02-06	53.419998	53.669998	53.419998	53.580002	19006100	51.849842
1018	XLP	2019-02-07	53.349998	53.580002	53.169998	53.540001	14519000	51.811134
1019	XLP	2019-02-08	53.43	53.790001	53.23	53.790001	11100100	52.053055
1020	XLP	2019-02-11	53.84	53.98	53.689999	53.93	6876200	52.188541
1021	XLP	2019-02-12	54.040001	54.509998	53.959999	54.349998	11694100	52.594975
1022	XLP	2019-02-13	54.450001	54.619999	54.330002	54.450001	10809600	52.691746
1023	XLP	2019-02-14	53.880001	54.080002	53.549999	53.84	11388500	52.101444
1024	XLP	2019-02-15	54.099998	54.450001	53.84	54.349998	12635400	52.594975
1025	XLP	2019-02-19	54.48	54.84	54.360001	54.630001	19831700	52.865936
1026	XLP	2019-02-20	54.580002	54.73	54.360001	54.529999	14478600	52.769165
1027	XLP	2019-02-21	54.439999	54.810001	54.279999	54.689999	11711800	52.923992
1028	XLP	2019-02-22	54.18	54.43	54.040001	54.43	24758700	52.672394
1029	XLP	2019-02-25	54.540001	54.700001	54.060001	54.130001	15162600	52.38208
1030	XLP	2019-02-26	54.16	54.389999	54.040001	54.16	15114400	52.411114
1031	XLP	2019-02-27	54.040001	54.16	53.860001	54.080002	10811600	52.333698
1032	XLP	2019-02-28	54.209999	54.549999	54.080002	54.34	8469400	52.5853
1033	XLP	2019-03-01	54.5	54.52	53.849998	54.240002	10812200	52.488529
1034	XLP	2019-03-04	54.34	54.439999	53.73	54.150002	10113600	52.401436
1035	XLP	2019-03-05	54.139999	54.290001	54.009998	54.110001	10132400	52.362724
1036	XLP	2019-03-06	54.099998	54.25	53.799999	54.029999	12001100	52.285305
1037	XLP	2019-03-07	53.939999	54.029999	53.57	53.68	14336100	51.946609
1038	XLP	2019-03-08	53.73	53.970001	53.450001	53.709999	11909300	51.975639
1039	XLP	2019-03-11	53.799999	54.450001	53.799999	54.41	10519200	52.653042
1040	XLP	2019-03-12	54.419998	54.619999	54.299999	54.43	10841800	52.672394
1041	XLP	2019-03-13	54.470001	54.950001	54.43	54.740002	11135300	52.972389
1042	XLP	2019-03-14	54.759998	54.849998	54.599998	54.689999	8449600	52.923992
1043	XLP	2019-03-15	54.580002	54.849998	54.470001	54.700001	21846900	53.223686
1044	XLP	2019-03-18	54.709999	54.889999	54.639999	54.779999	8103700	53.301521
1045	XLP	2019-03-19	54.900002	55.02	54.540001	54.740002	13359400	53.262608
1046	XLP	2019-03-20	54.709999	54.82	54.330002	54.509998	19832700	53.038811
1047	XLP	2019-03-21	54.41	55.23	54.41	55.150002	12699200	53.661541
1048	XLP	2019-03-22	55.07	55.439999	55	55.080002	21007300	53.59343
1049	XLP	2019-03-25	54.98	55.330002	54.849998	55.189999	12538000	53.700459
1050	XLP	2019-03-26	55.380001	55.860001	55.34	55.66	12808700	54.157772
1051	XLP	2019-03-27	55.66	55.82	55.189999	55.470001	12740400	53.972904
1052	XLP	2019-03-28	55.599998	55.889999	55.580002	55.740002	11920900	54.235619
1053	XLP	2019-03-29	55.84	56.169998	55.689999	56.110001	13888800	54.595627
1054	XLP	2019-04-01	56.220001	56.23	55.830002	55.919998	13799400	54.410755
1055	XLP	2019-04-02	55.75	55.75	55.459999	55.459999	13964800	53.963169
1056	XLP	2019-04-03	55.360001	55.48	55.049999	55.189999	18616500	53.700459
1057	XLP	2019-04-04	55.23	55.490002	55.18	55.400002	10671300	53.904797
1058	XLP	2019-04-05	55.48	55.610001	55.330002	55.59	9045200	54.089661
1059	XLP	2019-04-08	55.560001	55.830002	55.490002	55.82	6136900	54.313454
1060	XLP	2019-04-09	55.689999	55.779999	55.509998	55.75	12062300	54.245338
1061	XLP	2019-04-10	55.799999	55.98	55.75	55.91	7060800	54.401028
1062	XLP	2019-04-11	56	56.130001	55.82	56.02	6444900	54.508057
1063	XLP	2019-04-12	56.060001	56.240002	55.889999	56.200001	7635700	54.683197
1064	XLP	2019-04-15	56.18	56.580002	56.169998	56.529999	6505000	55.004292
1065	XLP	2019-04-16	56.630001	56.73	56.32	56.540001	9345100	55.014027
1066	XLP	2019-04-17	56.84	56.91	56.560001	56.82	12720200	55.286465
1067	XLP	2019-04-18	57.049999	57.150002	56.619999	56.869999	10622200	55.335114
1068	XLP	2019-04-22	56.860001	57.200001	56.75	56.889999	12432100	55.354576
1069	XLP	2019-04-23	56.860001	56.93	56.599998	56.709999	20408400	55.179436
1070	XLP	2019-04-24	56.740002	57.040001	56.700001	56.830002	8221900	55.296196
1071	XLP	2019-04-25	56.52	56.57	56.27	56.470001	9992100	54.945915
1072	XLP	2019-04-26	56.529999	56.990002	56.5	56.98	8405700	55.442146
1073	XLP	2019-04-29	56.950001	57.080002	56.869999	57.049999	7210800	55.510262
1074	XLP	2019-04-30	57.080002	57.77	57.02	57.709999	15965900	56.152443
1075	XLP	2019-05-01	57.779999	57.82	57	57	11992700	55.461609
1076	XLP	2019-05-02	56.950001	57.209999	56.689999	56.98	13925900	55.442146
1077	XLP	2019-05-03	57.25	57.540001	57.16	57.41	13801300	55.860542
1078	XLP	2019-05-06	56.990002	57.419998	56.919998	57.32	10100300	55.772972
1079	XLP	2019-05-07	57.060001	57.169998	56.450001	56.75	20115500	55.218357
1080	XLP	2019-05-08	56.709999	57.060001	56.459999	56.740002	11940200	55.20863
1081	XLP	2019-05-09	56.5	56.779999	56.189999	56.619999	23531600	55.091862
1082	XLP	2019-05-10	56.48	57.389999	56.240002	57.310001	14029600	55.763245
1083	XLP	2019-05-13	56.720001	56.91	56.560001	56.77	13081800	55.237812
1084	XLP	2019-05-14	56.93	57.43	56.84	57.040001	16497800	55.500526
1085	XLP	2019-05-15	56.959999	57.610001	56.849998	57.490002	9681800	55.938385
1086	XLP	2019-05-16	57.790001	58.27	57.630001	57.939999	12859800	56.376236
1087	XLP	2019-05-17	57.619999	58.080002	57.610001	57.75	15458700	56.191364
1088	XLP	2019-05-20	57.619999	57.939999	57.57	57.610001	9496800	56.055141
1089	XLP	2019-05-21	57.82	57.84	57.400002	57.490002	8124100	55.938385
1090	XLP	2019-05-22	57.509998	57.880001	57.389999	57.75	11102000	56.191364
1091	XLP	2019-05-23	57.529999	57.75	57.41	57.73	17398000	56.171906
1092	XLP	2019-05-24	57.830002	57.880001	57.349998	57.52	9530800	55.967575
1093	XLP	2019-05-28	57.529999	57.669998	56.540001	56.580002	14043000	55.052948
1094	XLP	2019-05-29	56.360001	56.369999	55.880001	56.169998	11455100	54.654011
1095	XLP	2019-05-30	56.279999	56.529999	56.150002	56.41	9770200	54.887531
1096	XLP	2019-05-31	55.970001	56.049999	55.52	55.610001	13450800	54.109123
1097	XLP	2019-06-03	55.689999	56.419998	55.68	56.310001	17060600	54.790234
1098	XLP	2019-06-04	56.66	56.830002	56.48	56.82	16546800	55.286465
1099	XLP	2019-06-05	57.080002	57.580002	56.860001	57.470001	15069700	55.918926
1100	XLP	2019-06-06	57.59	58.189999	57.490002	58.07	20769600	56.502728
1101	XLP	2019-06-07	58.27	58.860001	58.27	58.630001	18860800	57.047611
1102	XLP	2019-06-10	58.709999	58.779999	58.470001	58.650002	15341800	57.067081
1103	XLP	2019-06-11	58.82	58.990002	58.689999	58.84	18109700	57.251945
1104	XLP	2019-06-12	58.950001	59.27	58.84	58.93	10921200	57.339516
1105	XLP	2019-06-13	59.07	59.240002	58.720001	59.060001	11564400	57.466015
1106	XLP	2019-06-14	59.029999	59.25	58.970001	59.09	9726100	57.495201
1107	XLP	2019-06-17	59.110001	59.169998	58.650002	58.919998	8796600	57.329788
1108	XLP	2019-06-18	59.25	59.290001	58.52	58.599998	18120600	57.018425
1109	XLP	2019-06-19	58.560001	58.959999	58.27	58.84	13457200	57.251945
1110	XLP	2019-06-20	59.09	59.43	58.959999	59.360001	13566200	57.757912
1111	XLP	2019-06-21	58.84	59.009998	58.630001	58.720001	15416200	57.570652
1112	XLP	2019-06-24	58.810001	59.099998	58.77	58.869999	17796300	57.717712
1113	XLP	2019-06-25	58.880001	58.959999	58.669998	58.84	11861700	57.688301
1114	XLP	2019-06-26	58.57	58.57	57.98	58	11672600	56.864742
1115	XLP	2019-06-27	58.080002	58.16	57.779999	58.110001	11524900	56.972591
1116	XLP	2019-06-28	58.389999	58.459999	57.950001	58.07	12409300	56.933372
1117	XLP	2019-07-01	58.369999	58.560001	58.080002	58.419998	12665200	57.276524
1118	XLP	2019-07-02	58.439999	58.93	58.400002	58.93	11913500	57.776539
1119	XLP	2019-07-03	59.009998	59.720001	58.959999	59.66	11995800	58.492252
1120	XLP	2019-07-05	59.310001	59.439999	58.869999	59.400002	11008200	58.237339
1121	XLP	2019-07-08	59.400002	59.59	59.310001	59.48	9257100	58.315777
1122	XLP	2019-07-09	59.360001	59.459999	58.91	59.130001	12499500	57.972626
1123	XLP	2019-07-10	59.34	59.66	59.290001	59.509998	16804800	58.345184
1124	XLP	2019-07-11	59.630001	59.709999	59.34	59.66	12575300	58.492252
1125	XLP	2019-07-12	59.639999	59.970001	59.639999	59.830002	8732000	58.658928
1126	XLP	2019-07-15	59.93	60.07	59.77	59.970001	7212600	58.796185
1127	XLP	2019-07-16	59.98	60.23	59.779999	59.990002	13579000	58.815796
1128	XLP	2019-07-17	59.990002	60.080002	59.779999	59.919998	9049900	58.747162
1129	XLP	2019-07-18	59.990002	60.5	59.779999	60.32	9445300	59.139336
1130	XLP	2019-07-19	60.470001	60.560001	59.900002	59.939999	7460400	58.766769
1131	XLP	2019-07-22	60.049999	60.049999	59.529999	59.59	7135100	58.423626
1132	XLP	2019-07-23	60.130001	60.240002	59.830002	60.02	10058100	58.845207
1133	XLP	2019-07-24	59.93	59.98	59.549999	59.619999	7975900	58.453033
1134	XLP	2019-07-25	59.5	59.799999	59.360001	59.700001	9469200	58.531467
1135	XLP	2019-07-26	59.799999	60.389999	59.630001	60.369999	14727900	59.188354
1136	XLP	2019-07-29	60.369999	60.610001	60.330002	60.48	6121300	59.2962
1137	XLP	2019-07-30	60.720001	61.02	60.52	60.66	14123800	59.472683
1138	XLP	2019-07-31	60.470001	60.560001	58.849998	59.43	16826700	58.266758
1139	XLP	2019-08-01	59.599998	60.299999	59.18	59.220001	30148200	58.060867
1140	XLP	2019-08-02	59.130001	59.59	59	59.23	24368700	58.070671
1141	XLP	2019-08-05	58.849998	59.099998	57.369999	57.689999	26364800	56.560814
1142	XLP	2019-08-06	57.889999	58.48	57.669998	58.209999	20126400	57.070633
1143	XLP	2019-08-07	57.959999	59.110001	57.349998	58.889999	17550800	57.737324
1144	XLP	2019-08-08	58.849998	59.709999	58.57	59.650002	24011300	58.482449
1145	XLV	2018-06-20	84.970001	85.239998	84.790001	85.040001	5900800	82.032928
1146	XLV	2018-06-21	84.959999	84.970001	84.349998	84.550003	7423400	81.560265
1147	XLV	2018-06-22	84.860001	85.260002	84.639999	84.93	9829800	81.926826
1148	XLV	2018-06-25	84.610001	84.940002	83.510002	84.150002	9925100	81.1744
1149	XLV	2018-06-26	84.220001	84.279999	83.779999	83.889999	5560100	80.923599
1150	XLV	2018-06-27	83.889999	84.32	83.120003	83.18	7420500	80.238708
1151	XLV	2018-06-28	82.870003	83.5	82.290001	83.290001	9026900	80.344818
1152	XLV	2018-06-29	83.550003	84.199997	83.400002	83.459999	6479300	80.508797
1153	XLV	2018-07-02	83	83.769997	82.720001	83.720001	9364700	80.759613
1154	XLV	2018-07-03	84.019997	84.309998	83.699997	83.919998	3023100	80.952538
1155	XLV	2018-07-05	84.309998	84.879997	84.110001	84.790001	7458600	81.791779
1156	XLV	2018-07-06	85.199997	86.160004	85.099998	86.010002	9822500	82.968636
1157	XLV	2018-07-09	86.349998	86.809998	86.32	86.639999	7874400	83.576363
1158	XLV	2018-07-10	86.809998	87.010002	86.580002	86.970001	6122900	83.894691
1159	XLV	2018-07-11	86.5	86.589996	86.220001	86.279999	6434500	83.229088
1160	XLV	2018-07-12	86.709999	87.300003	86.660004	87.239998	4461600	84.155136
1161	XLV	2018-07-13	87.050003	87.589996	87	87.400002	6048700	84.309479
1162	XLV	2018-07-16	87.470001	87.470001	86.75	86.870003	5388500	83.798233
1163	XLV	2018-07-17	86.839996	87.480003	86.800003	87.349998	5849300	84.261261
1164	XLV	2018-07-18	87.370003	87.440002	87.110001	87.419998	7575700	84.328773
1165	XLV	2018-07-19	87.209999	87.389999	86.550003	86.93	5204000	83.85611
1166	XLV	2018-07-20	86.690002	86.889999	86.510002	86.760002	4822600	83.692116
1167	XLV	2018-07-23	86.709999	87.050003	86.610001	86.940002	3824600	83.865746
1168	XLV	2018-07-24	87.400002	87.879997	87.339996	87.730003	6467100	84.627823
1169	XLV	2018-07-25	87.68	88.870003	87.589996	88.849998	9285900	85.708214
1170	XLV	2018-07-26	88.699997	88.910004	88.410004	88.599998	5763000	85.467041
1171	XLV	2018-07-27	88.639999	88.639999	87.639999	87.959999	5742900	84.849678
1172	XLV	2018-07-30	87.889999	88.18	87.75	88.010002	5531200	84.897919
1173	XLV	2018-07-31	88.330002	89.050003	88.199997	88.93	6719100	85.785385
1174	XLV	2018-08-01	88.879997	89.279999	88.879997	88.949997	5733000	85.804672
1175	XLV	2018-08-02	88.57	89.470001	88.529999	89.279999	5666200	86.123009
1176	XLV	2018-08-03	89.349998	89.879997	89.230003	89.809998	5884800	86.634254
1177	XLV	2018-08-06	89.760002	90.169998	89.440002	89.970001	4751100	86.788612
1178	XLV	2018-08-07	89.980003	90.279999	89.860001	89.980003	5170300	86.798264
1179	XLV	2018-08-08	89.989998	90.25	89.790001	90.120003	5020400	86.933319
1180	XLV	2018-08-09	90.129997	90.379997	89.93	90.019997	5680300	86.83683
1181	XLV	2018-08-10	89.690002	90.160004	89.32	89.629997	5389500	86.460625
1182	XLV	2018-08-13	89.730003	90.089996	89.43	89.660004	6563900	86.489571
1183	XLV	2018-08-14	89.790001	90.239998	89.699997	90.080002	5497700	86.894722
1184	XLV	2018-08-15	89.800003	90.040001	89.360001	89.93	6840600	86.750023
1185	XLV	2018-08-16	90.190002	90.93	90.080002	90.809998	6916700	87.598892
1186	XLV	2018-08-17	90.739998	91.370003	90.529999	91.089996	5455300	87.869003
1187	XLV	2018-08-20	91.300003	91.559998	91.25	91.389999	8144900	88.158409
1188	XLV	2018-08-21	91.620003	91.660004	91.199997	91.389999	6395900	88.158409
1189	XLV	2018-08-22	91.18	91.68	91.07	91.480003	3954300	88.245216
1190	XLV	2018-08-23	91.43	91.669998	91.230003	91.449997	6058300	88.21627
1191	XLV	2018-08-24	91.660004	91.889999	91.489998	91.889999	4028900	88.640717
1192	XLV	2018-08-27	92.220001	92.290001	91.830002	92.220001	4671300	88.959045
1193	XLV	2018-08-28	92.360001	92.389999	92.07	92.269997	4954100	89.007278
1194	XLV	2018-08-29	92.290001	92.970001	92.190002	92.870003	5338500	89.58606
1195	XLV	2018-08-30	92.800003	93.110001	92.599998	92.800003	5266100	89.518539
1196	XLV	2018-08-31	92.580002	92.860001	92.400002	92.779999	5808100	89.499245
1197	XLV	2018-09-04	92.699997	92.760002	91.82	92.040001	6875500	88.785416
1198	XLV	2018-09-05	91.970001	92.410004	91.800003	92.410004	10218900	89.142342
1199	XLV	2018-09-06	92.400002	92.599998	91.849998	92.410004	5940300	89.142342
1200	XLV	2018-09-07	92.190002	92.639999	92.050003	92.550003	5591100	89.27739
1201	XLV	2018-09-10	92.779999	92.949997	92.220001	92.309998	4234000	89.04586
1202	XLV	2018-09-11	92.150002	92.410004	91.839996	92.230003	5683900	88.968689
1203	XLV	2018-09-12	92.290001	92.860001	92.110001	92.690002	11056600	89.41243
1204	XLV	2018-09-13	93.089996	93.839996	93	93.839996	10603800	90.521759
1205	XLV	2018-09-14	93.919998	93.919998	93.360001	93.529999	5929000	90.222733
1206	XLV	2018-09-17	93.529999	93.540001	93.080002	93.190002	5543000	89.894745
1207	XLV	2018-09-18	93.190002	93.970001	93.050003	93.730003	5422900	90.415657
1208	XLV	2018-09-19	93.669998	93.870003	93.5	93.599998	4186600	90.290237
1209	XLV	2018-09-20	93.870003	94.57	93.809998	94.510002	5083000	91.168083
1210	XLV	2018-09-21	94.389999	94.480003	94.07	94.269997	8579100	91.291054
1211	XLV	2018-09-24	94.209999	94.650002	94.080002	94.459999	5392600	91.475052
1212	XLV	2018-09-25	94.589996	94.730003	94.07	94.169998	5215900	91.194229
1213	XLV	2018-09-26	94.349998	95.120003	94.18	94.379997	10880500	91.397583
1214	XLV	2018-09-27	94.510002	95.120003	94.400002	94.860001	7168800	91.862419
1215	XLV	2018-09-28	94.669998	95.209999	94.629997	95.150002	5995800	92.143257
1216	XLV	2018-10-01	95.510002	96.059998	95.339996	95.620003	7307100	92.598396
1217	XLV	2018-10-02	95.620003	95.699997	95.330002	95.510002	5572700	92.491875
1218	XLV	2018-10-03	95.830002	96	95.18	95.330002	6367500	92.317558
1219	XLV	2018-10-04	95.260002	95.300003	93.910004	94.400002	10976400	91.416954
1220	XLV	2018-10-05	94.480003	94.970001	93.699997	94.290001	12291000	91.310417
1221	XLV	2018-10-08	94.169998	94.519997	93.459999	94.25	11924000	91.27169
1222	XLV	2018-10-09	94	94.739998	93.709999	94.410004	7463900	91.426636
1223	XLV	2018-10-10	94.400002	94.510002	92.120003	92.18	22549300	89.267105
1224	XLV	2018-10-11	91.93	92.139999	89.040001	89.690002	46581800	86.855789
1225	XLV	2018-10-12	90.769997	91.410004	90.019997	91.07	20797300	88.192177
1226	XLV	2018-10-15	90.919998	91.32	90.370003	90.440002	13909700	87.582077
1227	XLV	2018-10-16	91.139999	93.080002	91.129997	92.919998	13505900	89.983711
1228	XLV	2018-10-17	92.860001	93.639999	92.389999	93.410004	14232300	90.458237
1229	XLV	2018-10-18	93.360001	93.370003	91.610001	92.349998	14455600	89.431725
1230	XLV	2018-10-19	92.510002	92.830002	91.389999	91.510002	11318600	88.618271
1231	XLV	2018-10-22	91.5	91.669998	90.339996	90.760002	8288300	87.891983
1232	XLV	2018-10-23	89.599998	90.709999	88.879997	90.269997	15424500	87.417458
1233	XLV	2018-10-24	90.230003	90.75	87.18	87.290001	17431900	84.531624
1234	XLV	2018-10-25	87.279999	89.029999	86.269997	88.419998	15725100	85.625916
1235	XLV	2018-10-26	87.599998	88.220001	86.349998	87.419998	25507900	84.657516
1236	XLV	2018-10-29	88.43	89.080002	86.410004	87.639999	14024300	84.870575
1237	XLV	2018-10-30	87.650002	88.720001	87.199997	88.580002	15432000	85.780869
1238	XLV	2018-10-31	89.290001	89.650002	88.629997	88.699997	13460700	85.897079
1239	XLV	2018-11-01	89	89.970001	88.970001	89.82	9668500	86.981682
1240	XLV	2018-11-02	90.690002	90.839996	88.669998	89.260002	12953000	86.439377
1241	XLV	2018-11-05	89.379997	90.449997	89.379997	90.050003	7783500	87.204414
1242	XLV	2018-11-06	89.93	90.610001	89.800003	90.510002	7980500	87.649879
1243	XLV	2018-11-07	91.349998	93.25	91.290001	93.169998	13310600	90.225815
1244	XLV	2018-11-08	93	93.559998	92.870003	93.220001	7345600	90.274239
1245	XLV	2018-11-09	93.110001	93.260002	92.5	92.949997	8486500	90.012772
1246	XLV	2018-11-12	92.809998	92.949997	91.480003	91.690002	8423200	88.792595
1247	XLV	2018-11-13	92	92.370003	90.779999	91.050003	14227000	88.172821
1248	XLV	2018-11-14	91.610001	91.620003	89.889999	90.32	11664000	87.465881
1249	XLV	2018-11-15	89.68	91.230003	88.830002	91.120003	15563900	88.240601
1250	XLV	2018-11-16	90.959999	92.480003	90.910004	92.040001	11323200	89.131531
1251	XLV	2018-11-19	92.129997	92.190002	90.470001	90.870003	8821000	87.998505
1252	XLV	2018-11-20	90.300003	90.970001	89.809998	90.019997	11604300	87.175346
1253	XLV	2018-11-21	90.309998	90.32	89.489998	89.510002	9345100	86.68148
1254	XLV	2018-11-23	89.029999	90.18	88.980003	89.639999	3939500	86.807373
1255	XLV	2018-11-26	90.360001	90.75	89.980003	90.510002	7141200	87.649879
1256	XLV	2018-11-27	90.209999	91.449997	89.879997	91.449997	9262000	88.560165
1257	XLV	2018-11-28	91.720001	93.68	91.699997	93.650002	11870400	90.690651
1258	XLV	2018-11-29	93.43	94.510002	93.300003	93.959999	8796000	90.99086
1259	XLV	2018-11-30	93.900002	95.870003	93.800003	95.870003	15875900	92.8405
1260	XLV	2018-12-03	95.809998	95.809998	94.860001	95.410004	12158200	92.395042
1261	XLV	2018-12-04	95.389999	95.919998	93.110001	93.279999	15011300	90.332336
1262	XLV	2018-12-06	92.120003	92.93	90.139999	92.93	18492900	89.993416
1263	XLV	2018-12-07	92.669998	92.800003	90.110001	90.559998	14930800	87.698288
1264	XLV	2018-12-10	90.610001	91.25	88.650002	90.910004	15372000	88.037239
1265	XLV	2018-12-11	91.669998	92.279999	90.540001	91.190002	13632300	88.308395
1266	XLV	2018-12-12	92.199997	93.169998	91.910004	91.970001	12581000	89.063744
1267	XLV	2018-12-13	92.220001	92.730003	91.440002	92.059998	11567100	89.150879
1268	XLV	2018-12-14	91.160004	91.239998	88.690002	88.959999	19422700	86.148857
1269	XLV	2018-12-17	88.040001	88.779999	86.589996	87.190002	22089500	84.434784
1270	XLV	2018-12-18	87.940002	88.099998	85.599998	86.43	24712500	83.698807
1271	XLV	2018-12-19	86.599998	87.639999	84.529999	85.300003	23075600	82.604515
1272	XLV	2018-12-20	84.910004	85.260002	83.5	84.099998	25321600	81.442436
1273	XLV	2018-12-21	83.849998	85.269997	82.510002	82.68	28909200	80.430725
1274	XLV	2018-12-24	82.129997	82.440002	80.650002	80.699997	14235500	78.504585
1275	XLV	2018-12-26	81	84.300003	80.610001	84.220001	20575100	81.928841
1276	XLV	2018-12-27	83.230003	85.199997	82.099998	85.150002	14045700	82.833519
1277	XLV	2018-12-28	85.699997	86.440002	84.900002	85.25	15770600	82.930801
1278	XLV	2018-12-31	85.730003	86.589996	85.669998	86.510002	10163100	84.15654
1279	XLV	2019-01-02	85.18	85.830002	84.269997	85.199997	14179900	82.882172
1280	XLV	2019-01-03	85.32	85.5	83.25	83.470001	17668000	81.199242
1281	XLV	2019-01-04	84.449997	86.43	84.410004	85.959999	16262600	83.62149
1282	XLV	2019-01-07	85.989998	87.099998	85.730003	86.290001	12387200	83.942513
1283	XLV	2019-01-08	86.980003	87.25	86	86.959999	13371000	84.594292
1284	XLV	2019-01-09	87.339996	87.860001	87.089996	87.349998	11259700	84.973679
1285	XLV	2019-01-10	86.959999	87.580002	86.519997	87.519997	10396800	85.139053
1286	XLV	2019-01-11	87.110001	87.839996	86.949997	87.809998	7187900	85.421165
1287	XLV	2019-01-14	87.279999	87.32	86.830002	86.839996	5449000	84.477547
1288	XLV	2019-01-15	86.959999	88.419998	86.940002	88.400002	10540600	85.99511
1289	XLV	2019-01-16	88.519997	88.900002	88.18	88.239998	8288900	85.83947
1290	XLV	2019-01-17	88	89.389999	87.93	89.019997	8731600	86.598251
1291	XLV	2019-01-18	89.68	90.129997	89.010002	90.080002	13367500	87.629417
1292	XLV	2019-01-22	89.449997	89.620003	88.839996	89.459999	12244500	87.026283
1293	XLV	2019-01-23	89.629997	90.050003	88.589996	89.559998	7722800	87.12355
1294	XLV	2019-01-24	89.470001	89.550003	88.389999	88.809998	11307000	86.393951
1295	XLV	2019-01-25	89.25	89.25	88.660004	88.919998	7241900	86.500961
1296	XLV	2019-01-28	88.309998	88.400002	87.489998	87.910004	7113800	85.518456
1297	XLV	2019-01-29	87.910004	88.410004	87.660004	88.339996	11099200	85.936737
1298	XLV	2019-01-30	88.669998	89.800003	88.449997	89.550003	11706500	87.113838
1299	XLV	2019-01-31	89.449997	90.879997	89.360001	90.669998	13409900	88.203362
1300	XLV	2019-02-01	90.779999	90.959999	90.129997	90.75	9386500	88.281181
1301	XLV	2019-02-04	90.760002	90.760002	89.720001	90.489998	9308600	88.028259
1302	XLV	2019-02-05	90.639999	91.150002	90.339996	90.360001	8921400	87.901794
1303	XLV	2019-02-06	90.199997	90.809998	90.089996	90.769997	6135900	88.300644
1304	XLV	2019-02-07	90.18	90.330002	89.290001	89.769997	9511700	87.327835
1305	XLV	2019-02-08	89.419998	89.949997	89.290001	89.940002	7284200	87.493217
1306	XLV	2019-02-11	90.139999	90.199997	89.580002	89.830002	5017400	87.386215
1307	XLV	2019-02-12	90.220001	91.110001	90.059998	91.059998	9093200	88.582748
1308	XLV	2019-02-13	91.239998	91.529999	90.849998	91.260002	6435600	88.777321
1309	XLV	2019-02-14	91.029999	91.879997	90.900002	91.470001	6938600	88.981606
1310	XLV	2019-02-15	92.160004	92.900002	91.470001	92.849998	8234200	90.324059
1311	XLV	2019-02-19	92.599998	92.989998	92.589996	92.629997	6284100	90.110039
1312	XLV	2019-02-20	92.400002	92.639999	92.059998	92.519997	6959900	90.003029
1313	XLV	2019-02-21	92.190002	92.25	91.300003	91.709999	8368500	89.215073
1314	XLV	2019-02-22	91.889999	92.629997	91.779999	92.550003	6488100	90.032211
1315	XLV	2019-02-25	93.019997	93.239998	92.610001	92.68	7652600	90.158684
1316	XLV	2019-02-26	92.470001	92.720001	92.239998	92.349998	7288000	89.837646
1317	XLV	2019-02-27	92.040001	92.360001	91.610001	91.919998	9827600	89.41935
1318	XLV	2019-02-28	91.75	92.25	91.550003	91.650002	9464100	89.156693
1319	XLV	2019-03-01	92.220001	93.080002	92.139999	92.949997	10795200	90.421341
1320	XLV	2019-03-04	93.279999	93.449997	91.059998	91.690002	15208400	89.19561
1321	XLV	2019-03-05	91.730003	91.970001	91.169998	91.639999	13591700	89.14698
1322	XLV	2019-03-06	91.650002	91.769997	90.050003	90.300003	11662400	87.843437
1323	XLV	2019-03-07	90.169998	90.360001	89.279999	89.589996	14430700	87.152748
1324	XLV	2019-03-08	89.110001	89.449997	88.629997	89.400002	11531200	86.967918
1325	XLV	2019-03-11	89.639999	90.5	89.379997	90.419998	9694300	87.960159
1326	XLV	2019-03-12	90.650002	91.290001	90.519997	91.080002	8981600	88.602196
1327	XLV	2019-03-13	91.349998	92.309998	91.290001	92.059998	10098300	89.555542
1328	XLV	2019-03-14	92.029999	92.150002	91.580002	91.910004	9283800	89.409637
1329	XLV	2019-03-15	91.730003	92.139999	91.410004	91.989998	10219400	89.820702
1330	XLV	2019-03-18	92.080002	92.169998	91.519997	91.849998	7183500	89.68399
1331	XLV	2019-03-19	92.169998	92.839996	91.839996	92.580002	11308700	90.39679
1332	XLV	2019-03-20	92.470001	92.580002	91.580002	91.940002	11123700	89.771881
1333	XLV	2019-03-21	91.169998	92.440002	91.040001	92.300003	7398200	90.12339
1334	XLV	2019-03-22	91.900002	92.239998	90.599998	90.620003	12162600	88.483009
1335	XLV	2019-03-25	90.779999	90.860001	89.919998	90.57	9893300	88.434189
1336	XLV	2019-03-26	91.099998	91.769997	90.550003	91.190002	8107200	89.039566
1337	XLV	2019-03-27	91.080002	91.290001	89.800003	90.43	10817400	88.297485
1338	XLV	2019-03-28	90.699997	90.910004	90.190002	90.660004	6726800	88.522072
1339	XLV	2019-03-29	91.199997	91.830002	91	91.75	10120900	89.586357
1340	XLV	2019-04-01	92.309998	92.449997	91.68	91.889999	9082000	89.723061
1341	XLV	2019-04-02	91.910004	92.050003	91.510002	91.68	7002200	89.518013
1342	XLV	2019-04-03	92.089996	92.139999	91.290001	91.559998	7398700	89.400833
1343	XLV	2019-04-04	91.639999	91.75	90.839996	91.370003	9212400	89.215324
1344	XLV	2019-04-05	91.589996	92.160004	91.529999	92	6262000	89.830452
1345	XLV	2019-04-08	91.93	92.07	91.330002	91.980003	5961200	89.810936
1346	XLV	2019-04-09	91.660004	91.940002	91.410004	91.739998	7207600	89.576591
1347	XLV	2019-04-10	91.849998	92.019997	91.610001	91.769997	5433400	89.605888
1348	XLV	2019-04-11	91.970001	92.019997	90.239998	90.639999	8534200	88.502541
1349	XLV	2019-04-12	90.989998	91.019997	89.660004	89.809998	11659000	87.692101
1350	XLV	2019-04-15	89.919998	90.239998	89.75	90.169998	7921900	88.043617
1351	XLV	2019-04-16	90.919998	91.029999	88.169998	88.32	14857100	86.237236
1352	XLV	2019-04-17	88.620003	88.639999	85.330002	85.779999	34381800	83.757149
1353	XLV	2019-04-18	86.040001	86.449997	84.650002	85.919998	35300900	83.893837
1354	XLV	2019-04-22	85.779999	86.470001	85.510002	85.970001	18717700	83.942673
1355	XLV	2019-04-23	85.940002	87.790001	85.790001	87.330002	30503400	85.270592
1356	XLV	2019-04-24	87.360001	87.540001	86.839996	87.230003	14612800	85.172951
1357	XLV	2019-04-25	87.040001	88.389999	86.68	88.129997	16166400	86.051712
1358	XLV	2019-04-26	88.25	89.040001	88.059998	89.010002	11321700	86.91098
1359	XLV	2019-04-29	89.040001	89.199997	88.470001	88.849998	13264400	86.754753
1360	XLV	2019-04-30	89.110001	89.43	88.480003	89.260002	11750900	87.155075
1361	XLV	2019-05-01	89.379997	89.730003	88.599998	89.099998	25596400	86.998856
1362	XLV	2019-05-02	89.010002	89.57	88.5	89.480003	18927500	87.369888
1363	XLV	2019-05-03	89.730003	90.190002	89.580002	90.160004	13624000	88.033859
1364	XLV	2019-05-06	88.849998	90.849998	88.699997	90.620003	25168300	88.483009
1365	XLV	2019-05-07	89.919998	90.360001	88.360001	88.879997	18011600	86.784042
1366	XLV	2019-05-08	88.839996	89.480003	88.339996	89.07	13783300	86.969559
1367	XLV	2019-05-09	88.279999	89.169998	87.860001	88.879997	15692300	86.784042
1368	XLV	2019-05-10	88.589996	89.139999	87.010002	88.910004	17771800	86.813339
1369	XLV	2019-05-13	87.400002	88.860001	86.900002	87.239998	17436000	85.182716
1370	XLV	2019-05-14	87.639999	88.290001	87.470001	87.68	13147000	85.612343
1371	XLV	2019-05-15	87.220001	88.239998	86.830002	87.940002	10587700	85.866203
1372	XLV	2019-05-16	88.129997	89.389999	88.07	88.629997	15124000	86.53994
1373	XLV	2019-05-17	87.900002	89.139999	87.900002	88.440002	13354100	86.354424
1374	XLV	2019-05-20	88.059998	88.68	87.75	88.400002	10757400	86.315361
1375	XLV	2019-05-21	88.900002	89.610001	88.839996	89.230003	11690600	87.125786
1376	XLV	2019-05-22	88.970001	89.940002	88.889999	89.739998	9021800	87.623764
1377	XLV	2019-05-23	89.290001	89.43	88.68	89.43	13545300	87.321068
1378	XLV	2019-05-24	89.739998	90.099998	89.339996	89.559998	9986400	87.44799
1379	XLV	2019-05-28	89.639999	90.18	88.269997	88.279999	20796000	86.198196
1380	XLV	2019-05-29	87.849998	87.860001	86.82	87.43	16302700	85.36824
1381	XLV	2019-05-30	87.599998	88.050003	87.510002	87.910004	12457600	85.836914
1382	XLV	2019-05-31	87.339996	87.690002	86.769997	87.279999	10712900	85.221764
1383	XLV	2019-06-03	87.360001	88.239998	87.309998	87.489998	19371000	85.426826
1384	XLV	2019-06-04	88.220001	89.089996	88.110001	88.940002	15837200	86.842628
1385	XLV	2019-06-05	89.589996	89.82	88.970001	89.610001	24291700	87.496826
1386	XLV	2019-06-06	89.75	90.43	89.540001	90.07	18840900	87.945976
1387	XLV	2019-06-07	90.360001	91.230003	90.330002	91.010002	9302700	88.863815
1388	XLV	2019-06-10	91.290001	91.580002	90.949997	91.279999	8552800	89.127441
1389	XLV	2019-06-11	91.730003	91.959999	90.900002	91.129997	8317900	88.98098
1390	XLV	2019-06-12	91.150002	91.599998	91.059998	91.57	5799200	89.410606
1391	XLV	2019-06-13	91.730003	91.730003	91.099998	91.459999	9031800	89.303192
1392	XLV	2019-06-14	91.5	91.769997	91.18	91.25	5056300	89.098145
1393	XLV	2019-06-17	91.339996	91.720001	91.209999	91.660004	4861500	89.498482
1394	XLV	2019-06-18	92.120003	92.760002	91.940002	92.440002	7979600	90.260086
1395	XLV	2019-06-19	92.459999	93.480003	92.400002	93.269997	6988100	91.070511
1396	XLV	2019-06-20	94.040001	94.330002	93.139999	93.68	9241200	91.470848
1397	XLV	2019-06-21	93.190002	93.910004	92.660004	93.730003	9026100	91.910149
1398	XLV	2019-06-24	93.610001	93.669998	93.07	93.239998	6493600	91.429657
1399	XLV	2019-06-25	93.309998	93.739998	92.769997	92.860001	14930600	91.057037
1400	XLV	2019-06-26	92.989998	93	91.5	91.690002	10498400	89.909752
1401	XLV	2019-06-27	92.010002	92.510002	91.830002	92.330002	7416200	90.537323
1402	XLV	2019-06-28	92.370003	92.720001	91.839996	92.639999	9390600	90.841316
1403	XLV	2019-07-01	93.370003	93.410004	92.720001	93.099998	7833400	91.292366
1404	XLV	2019-07-02	93.18	93.599998	92.650002	93.599998	7952500	91.782661
1405	XLV	2019-07-03	93.809998	94.419998	93.800003	94.400002	4066000	92.567139
1406	XLV	2019-07-05	94	94.230003	93.540001	93.75	5934300	91.929756
1407	XLV	2019-07-08	93.389999	93.419998	92.620003	93.050003	15202000	91.243355
1408	XLV	2019-07-09	92.709999	93.239998	92.699997	93.139999	5537300	91.331604
1409	XLV	2019-07-10	93.349998	93.709999	93.07	93.459999	5347300	91.645386
1410	XLV	2019-07-11	94.110001	94.150002	92.849998	93.480003	13691700	91.665001
1411	XLV	2019-07-12	93.169998	93.190002	91.800003	92.440002	11508200	90.645203
1412	XLV	2019-07-15	92.489998	92.860001	92.18	92.639999	5811100	90.841316
1413	XLV	2019-07-16	92.57	92.699997	92.120003	92.18	9092300	90.390244
1414	XLV	2019-07-17	92.370003	92.68	92.190002	92.199997	9566700	90.409859
1415	XLV	2019-07-18	92.190002	92.870003	91.739998	92.720001	6561600	90.919754
1416	XLV	2019-07-19	92.93	92.970001	91.68	91.760002	8105900	89.978401
1417	XLV	2019-07-22	91.860001	91.919998	91.489998	91.57	5192500	89.792084
1418	XLV	2019-07-23	91.699997	92.279999	91.32	92.139999	6688600	90.351021
1419	XLV	2019-07-24	92	92.199997	91.169998	92.190002	5430400	90.400047
1420	XLV	2019-07-25	91.940002	92.290001	91.540001	91.739998	6618700	89.958778
1421	XLV	2019-07-26	92.059998	92.239998	91.720001	92.07	3812400	90.282372
1422	XLV	2019-07-29	92.120003	92.519997	91.970001	92.449997	5887500	90.654991
1423	XLV	2019-07-30	91.739998	92.089996	91.360001	92.050003	7959200	90.262772
1424	XLV	2019-07-31	91.949997	92.330002	90.580002	91.139999	8557400	89.370438
1425	XLV	2019-08-01	91.150002	92.239998	90.709999	91.260002	16422500	89.488113
1426	XLV	2019-08-02	91.129997	91.410004	90.459999	91.050003	15956600	89.282188
1427	XLV	2019-08-05	90.019997	90.379997	88.190002	88.910004	17626200	87.183739
1428	XLV	2019-08-06	89.360001	90.080002	88.870003	90.059998	10135900	88.311401
1429	XLV	2019-08-07	89.330002	90.339996	88.199997	90.089996	12452500	88.34082
1430	XLV	2019-08-08	90.370003	91.379997	90.25	91.290001	12034800	89.517525
1431	XLK	2018-06-20	71.599998	71.919998	71.5	71.580002	11465600	69.739784
1432	XLK	2018-06-21	71.860001	71.900002	70.860001	71.029999	14817100	69.203934
1433	XLK	2018-06-22	71.209999	71.230003	70.510002	70.800003	15692900	68.979858
1434	XLK	2018-06-25	70.230003	70.300003	68.720001	69.330002	18027700	67.547638
1435	XLK	2018-06-26	69.550003	70.07	69.379997	69.610001	13859500	67.820442
1436	XLK	2018-06-27	69.830002	70.150002	68.639999	68.660004	22054600	66.894867
1437	XLK	2018-06-28	68.57	69.730003	68.57	69.5	17799000	67.713272
1438	XLK	2018-06-29	69.769997	70.07	69.43	69.470001	10009600	67.684044
1439	XLK	2018-07-02	68.870003	70.110001	68.769997	70.089996	12545600	68.288086
1440	XLK	2018-07-03	70.300003	70.349998	69.209999	69.260002	6361400	67.479439
1441	XLK	2018-07-05	69.690002	70.279999	69.489998	70.239998	13660000	68.434235
1442	XLK	2018-07-06	70.279999	71.169998	70.110001	71.059998	12801900	69.233162
1443	XLK	2018-07-09	71.440002	71.620003	71.07	71.599998	8727600	69.759277
1444	XLK	2018-07-10	71.610001	71.970001	71.610001	71.769997	11493100	69.924904
1445	XLK	2018-07-11	71.260002	71.769997	71.150002	71.489998	12974900	69.652107
1446	XLK	2018-07-12	71.800003	72.660004	71.720001	72.620003	11853300	70.753059
1447	XLK	2018-07-13	72.629997	72.720001	72.300003	72.540001	9258400	70.67511
1448	XLK	2018-07-16	72.559998	72.709999	72.230003	72.370003	6666000	70.509483
1449	XLK	2018-07-17	71.849998	73.029999	71.809998	72.910004	7451600	71.035599
1450	XLK	2018-07-18	72.889999	72.900002	72.529999	72.790001	7082000	70.918694
1451	XLK	2018-07-19	72.610001	72.889999	72.400002	72.529999	7455000	70.665367
1452	XLK	2018-07-20	72.809998	72.949997	72.459999	72.550003	7219800	70.68486
1453	XLK	2018-07-23	72.400002	72.959999	72.110001	72.919998	12575500	71.045341
1454	XLK	2018-07-24	73.650002	73.940002	73.019997	73.32	10778600	71.435066
1455	XLK	2018-07-25	73.339996	74.239998	73.230003	74.239998	15233100	72.331413
1456	XLK	2018-07-26	72.970001	73.339996	72.839996	73.099998	12547200	71.220703
1457	XLK	2018-07-27	73.190002	73.239998	71.400002	71.849998	31775100	70.002846
1458	XLK	2018-07-30	71.809998	71.919998	70.32	70.730003	17847700	68.911644
1459	XLK	2018-07-31	70.949997	71.379997	70.529999	70.919998	14977000	69.096756
1460	XLK	2018-08-01	71.43	71.790001	71.169998	71.559998	14661400	69.720306
1461	XLK	2018-08-02	70.900002	72.550003	70.900002	72.459999	13104900	70.59716
1462	XLK	2018-08-03	72.480003	72.720001	72.150002	72.720001	7245700	70.850471
1463	XLK	2018-08-06	72.690002	73.150002	72.519997	73.110001	7500200	71.230453
1464	XLK	2018-08-07	73.370003	73.650002	73.260002	73.389999	10272700	71.503265
1465	XLK	2018-08-08	73.349998	73.730003	73.160004	73.589996	7098600	71.69812
1466	XLK	2018-08-09	73.660004	73.900002	73.559998	73.620003	11723100	71.727348
1467	XLK	2018-08-10	73.07	73.379997	72.82	73.029999	11569200	71.152519
1468	XLK	2018-08-13	73.139999	73.699997	72.910004	72.93	12064400	71.055084
1469	XLK	2018-08-14	73.18	73.470001	72.769997	73.379997	9179500	71.493515
1470	XLK	2018-08-15	72.919998	73.190002	72.150002	72.720001	17792200	70.850471
1471	XLK	2018-08-16	73.279999	73.480003	72.879997	73.040001	9104400	71.162254
1472	XLK	2018-08-17	72.82	73.349998	72.580002	73.150002	9024100	71.269424
1473	XLK	2018-08-20	73.32	73.339996	72.75	73.040001	10619800	71.162254
1474	XLK	2018-08-21	73.239998	73.620003	73.07	73.160004	8002300	71.27919
1475	XLK	2018-08-22	72.940002	73.489998	72.830002	73.379997	6371200	71.493515
1476	XLK	2018-08-23	73.25	73.940002	73.25	73.540001	9367500	71.649406
1477	XLK	2018-08-24	73.739998	74.300003	73.730003	74.279999	6557600	72.370377
1478	XLK	2018-08-27	74.68	75	74.480003	74.959999	8207500	73.032906
1479	XLK	2018-08-28	75.110001	75.260002	74.879997	75.089996	7385200	73.159546
1480	XLK	2018-08-29	75.18	75.82	75.169998	75.769997	11182300	73.822067
1481	XLK	2018-08-30	75.559998	76.029999	75.309998	75.540001	10520300	73.597992
1482	XLK	2018-08-31	75.470001	75.800003	75.339996	75.599998	10268900	73.656441
1483	XLK	2018-09-04	75.25	75.419998	74.800003	75.309998	11073800	73.373886
1484	XLK	2018-09-05	75.209999	75.269997	73.989998	74.370003	16426600	72.458069
1485	XLK	2018-09-06	74.260002	74.419998	73.25	73.830002	13978800	71.931946
1486	XLK	2018-09-07	73.349998	74.169998	73.269997	73.580002	14231000	71.688385
1487	XLK	2018-09-10	73.849998	73.949997	73.410004	73.809998	16654500	71.912453
1488	XLK	2018-09-11	73.599998	74.599998	73.419998	74.440002	13594900	72.526268
1489	XLK	2018-09-12	74.279999	74.290001	73.529999	74.129997	16268200	72.224228
1490	XLK	2018-09-13	74.589996	75.190002	74.57	75	12727400	73.071877
1491	XLK	2018-09-14	75.07	75.269997	74.599998	74.940002	9439200	73.013412
1492	XLK	2018-09-17	74.830002	74.959999	73.919998	74	14792100	72.09758
1493	XLK	2018-09-18	73.910004	74.830002	73.910004	74.470001	9651000	72.555481
1494	XLK	2018-09-19	74.459999	74.709999	73.860001	74.279999	10435300	72.370377
1495	XLK	2018-09-20	74.720001	75.239998	74.489998	75.160004	13700900	73.227753
1496	XLK	2018-09-21	75.190002	75.309998	74.580002	74.610001	23020500	72.938393
1497	XLK	2018-09-24	74.25	74.989998	73.959999	74.980003	17256800	73.300102
1498	XLK	2018-09-25	74.889999	75.040001	74.580002	74.889999	10550500	73.212112
1499	XLK	2018-09-26	74.970001	75.300003	74.480003	74.610001	13320600	72.938393
1500	XLK	2018-09-27	74.879997	75.260002	74.879997	75.050003	14233200	73.368538
1501	XLK	2018-09-28	74.839996	75.400002	74.800003	75.330002	11710600	73.642258
1502	XLK	2018-10-01	75.809998	76	75.459999	75.690002	10334100	73.994194
1503	XLK	2018-10-02	75.599998	76.129997	75.360001	75.699997	14007000	74.003952
1504	XLK	2018-10-03	75.959999	76.269997	75.790001	75.93	13292400	74.228813
1505	XLK	2018-10-04	75.559998	75.620003	74.07	74.559998	23292400	72.889503
1506	XLK	2018-10-05	74.529999	74.760002	72.900002	73.620003	22288500	71.970566
1507	XLK	2018-10-08	73.269997	73.5	71.959999	72.790001	19973000	71.15918
1508	XLK	2018-10-09	72.760002	73.480003	72.610001	73.050003	15138900	71.413338
1509	XLK	2018-10-10	72.610001	72.620003	69.459999	69.510002	44143000	67.952667
1510	XLK	2018-10-11	69.309998	70.489998	68.07	68.629997	68269500	67.092369
1511	XLK	2018-10-12	70.57	71.059998	69.449997	70.830002	35909400	69.243088
1512	XLK	2018-10-15	70.57	70.629997	69.629997	69.669998	19152500	68.10907
1513	XLK	2018-10-16	70.550003	72	70.379997	71.769997	20999300	70.162018
1514	XLK	2018-10-17	71.860001	71.910004	70.800003	71.440002	24164900	69.839417
1515	XLK	2018-10-18	71.120003	71.169998	69.620003	70.040001	22960300	68.470779
1516	XLK	2018-10-19	70.449997	71.209999	69.75	70.010002	22141700	68.441452
1517	XLK	2018-10-22	70.339996	71.050003	69.919998	70.589996	15981000	69.008446
1518	XLK	2018-10-23	69.120003	70.690002	68.419998	70.32	24066100	68.744507
1519	XLK	2018-10-24	70.139999	70.309998	67.089996	67.169998	34165400	65.665077
1520	XLK	2018-10-25	68.129997	69.839996	68.019997	69.480003	23377200	67.923325
1521	XLK	2018-10-26	67.75	69.330002	67.110001	68.089996	42743600	66.564461
1522	XLK	2018-10-29	69.029999	69.519997	65.589996	66.940002	34055300	65.440231
1523	XLK	2018-10-30	66.879997	67.93	66.309998	67.690002	30560800	66.173431
1524	XLK	2018-10-31	68.699997	69.849998	68.669998	69.300003	21144100	67.74736
1525	XLK	2018-11-01	69.400002	70.160004	68.809998	70.110001	15553100	68.539207
1526	XLK	2018-11-02	69.57	69.980003	68.160004	68.739998	20213100	67.199913
1527	XLK	2018-11-05	68.699997	68.809998	67.68	68.669998	14208200	67.131477
1528	XLK	2018-11-06	68.610001	69.43	68.550003	69.099998	9133800	67.551834
1529	XLK	2018-11-07	69.900002	71.129997	69.809998	71.129997	16314800	69.536354
1530	XLK	2018-11-08	70.860001	71.160004	70.620003	71.07	10409700	69.477692
1531	XLK	2018-11-09	70.459999	70.519997	69.25	69.839996	12941800	68.275253
1532	XLK	2018-11-12	69.199997	69.32	67.300003	67.379997	16431100	65.870377
1533	XLK	2018-11-13	67.540001	68.620003	67.260002	67.459999	15703500	65.948578
1534	XLK	2018-11-14	68.209999	68.349998	66.309998	66.650002	19496700	65.156731
1535	XLK	2018-11-15	66.760002	68.480003	66.370003	68.32	26301100	66.789314
1536	XLK	2018-11-16	67.519997	68.620003	67.379997	68.209999	17972900	66.681786
1537	XLK	2018-11-19	67.889999	67.959999	65.43	65.610001	19198600	64.140022
1538	XLK	2018-11-20	63.779999	65.07	63.380001	64.199997	28064800	62.76162
1539	XLK	2018-11-21	65.07	65.330002	64.400002	64.669998	16503300	63.221088
1540	XLK	2018-11-23	63.98	64.790001	63.950001	64.080002	5338100	62.644314
1541	XLK	2018-11-26	64.919998	65.529999	64.580002	65.529999	12534600	64.061821
1542	XLK	2018-11-27	65.080002	65.760002	64.699997	65.660004	11538200	64.188904
1543	XLK	2018-11-28	66.32	67.959999	66.07	67.959999	16609600	66.437378
1544	XLK	2018-11-29	67.75	67.849998	66.940002	67.300003	14115400	65.792168
1545	XLK	2018-11-30	67.339996	67.989998	67.010002	67.940002	16509800	66.417831
1546	XLK	2018-12-03	69.639999	69.709999	68.690002	69.440002	16231700	67.884224
1547	XLK	2018-12-04	68.949997	69.099998	66.650002	66.809998	20991100	65.313141
1548	XLK	2018-12-06	65.239998	66.959999	64.910004	66.959999	21577900	65.459778
1549	XLK	2018-12-07	66.639999	66.940002	64.300003	64.599998	19937500	63.152649
1550	XLK	2018-12-10	64.239998	65.739998	63.869999	65.489998	20447800	64.02272
1551	XLK	2018-12-11	66.510002	66.639999	65.040001	65.57	15813100	64.100929
1552	XLK	2018-12-12	66.629997	67.120003	66.050003	66.080002	16928800	64.599503
1553	XLK	2018-12-13	66.400002	66.889999	65.809998	66.190002	12819300	64.707039
1554	XLK	2018-12-14	65.400002	65.760002	64.510002	64.57	15516200	63.123333
1555	XLK	2018-12-17	64.330002	64.769997	62.689999	63.200001	23263500	61.784023
1556	XLK	2018-12-18	63.689999	64.25	63.189999	63.700001	19626600	62.272823
1557	XLK	2018-12-19	63.610001	64.739998	61.759998	62.439999	33606100	61.041054
1558	XLK	2018-12-20	62.169998	62.799999	60.43	61.32	39501800	59.946148
1559	XLK	2018-12-21	61.07	61.82	58.939999	59.200001	41613700	58.124836
1560	XLK	2018-12-24	58.639999	59.360001	57.57	57.619999	21117000	56.573532
1561	XLK	2018-12-26	58.02	61.099998	57.689999	61.099998	29060100	59.990326
1562	XLK	2018-12-27	60.25	61.560001	59.080002	61.540001	23438800	60.42234
1563	XLK	2018-12-28	61.990002	62.419998	60.869999	61.400002	19842900	60.284882
1564	XLK	2018-12-31	61.93	62.209999	61.459999	61.98	16860100	60.854343
1565	XLK	2019-01-02	60.709999	62.389999	60.630001	62.02	15442900	60.893623
1566	XLK	2019-01-03	60.439999	60.48	58.810001	58.889999	24946700	57.820469
1567	XLK	2019-01-04	59.970001	61.759998	59.779999	61.5	20767800	60.38306
1568	XLK	2019-01-07	61.5	62.470001	61.360001	62.049999	11908600	60.923073
1569	XLK	2019-01-08	62.650002	62.869999	61.830002	62.57	13002600	61.433632
1570	XLK	2019-01-09	62.91	63.709999	62.84	63.380001	14022400	62.22892
1571	XLK	2019-01-10	62.880001	63.689999	62.59	63.66	10934100	62.503838
1572	XLK	2019-01-11	63.290001	63.580002	63.150002	63.540001	7725600	62.386013
1573	XLK	2019-01-14	62.98	63.169998	62.73	62.950001	7241900	61.806728
1574	XLK	2019-01-15	63.150002	64.029999	63.040001	63.900002	14327000	62.739475
1575	XLK	2019-01-16	63.970001	64.349998	63.84	63.959999	9468500	62.798382
1576	XLK	2019-01-17	63.73	64.739998	63.560001	64.370003	10128400	63.200939
1577	XLK	2019-01-18	65.010002	65.480003	64.589996	65.349998	13651600	64.163147
1578	XLK	2019-01-22	64.82	64.93	63.740002	64.25	14992500	63.083111
1579	XLK	2019-01-23	64.519997	65	63.75	64.470001	9576100	63.299126
1580	XLK	2019-01-24	64.699997	65.239998	64.669998	65.010002	14170900	63.829323
1581	XLK	2019-01-25	65.5	66.129997	65.260002	65.93	10030800	64.732597
1582	XLK	2019-01-28	64.949997	65.07	64.510002	65.050003	9662400	63.868591
1583	XLK	2019-01-29	65.18	65.190002	64.25	64.349998	8573900	63.181301
1584	XLK	2019-01-30	65.419998	66.540001	65.129997	66.349998	16995300	65.144974
1585	XLK	2019-01-31	66.010002	66.639999	65.800003	66.279999	18250900	65.076256
1586	XLK	2019-02-01	66.309998	67.029999	66.209999	66.669998	9737800	65.45916
1587	XLK	2019-02-04	66.760002	67.75	66.709999	67.739998	7604300	66.509727
1588	XLK	2019-02-05	67.970001	68.480003	67.889999	68.309998	12060700	67.069382
1589	XLK	2019-02-06	68.389999	68.730003	68.129997	68.540001	10189600	67.295212
1590	XLK	2019-02-07	67.910004	68.199997	67.139999	67.599998	14632000	66.372284
1591	XLK	2019-02-08	66.989998	67.989998	66.949997	67.989998	8488800	66.755188
1592	XLK	2019-02-11	68.199997	68.410004	67.800003	67.959999	7434700	66.725739
1593	XLK	2019-02-12	68.43	68.949997	68.330002	68.860001	9709100	67.60939
1594	XLK	2019-02-13	69.199997	69.449997	68.910004	68.949997	9120900	67.697754
1595	XLK	2019-02-14	68.690002	69.32	68.639999	69.07	9742000	67.815575
1596	XLK	2019-02-15	69.589996	69.690002	69.230003	69.620003	7356000	68.355591
1597	XLK	2019-02-19	69.339996	69.849998	69.269997	69.639999	8319100	68.375229
1598	XLK	2019-02-20	69.699997	70.010002	69.349998	69.720001	9852100	68.453781
1599	XLK	2019-02-21	69.550003	70.029999	69.32	69.75	9754100	68.483231
1600	XLK	2019-02-22	70.07	70.68	70.050003	70.639999	12246600	69.357063
1601	XLK	2019-02-25	71.169998	71.470001	70.93	70.980003	20170500	69.690887
1602	XLK	2019-02-26	70.730003	71.330002	70.669998	71.129997	14134000	69.838165
1603	XLK	2019-02-27	70.860001	71.150002	70.330002	71.059998	9777500	69.769432
1604	XLK	2019-02-28	70.800003	71.129997	70.68	70.860001	9438300	69.573082
1605	XLK	2019-03-01	71.419998	71.529999	70.769997	71.339996	12334000	70.044357
1606	XLK	2019-03-04	71.639999	71.82	70.279999	71.07	15826500	69.779251
1607	XLK	2019-03-05	71.029999	71.120003	70.639999	70.860001	8953800	69.573082
1608	XLK	2019-03-06	70.809998	70.889999	70.400002	70.489998	13122100	69.209793
1609	XLK	2019-03-07	70.290001	70.349998	69.589996	69.82	18498300	68.551956
1610	XLK	2019-03-08	68.980003	69.870003	68.839996	69.809998	12890700	68.542145
1611	XLK	2019-03-11	70.059998	71.379997	70.059998	71.309998	14576900	70.014893
1612	XLK	2019-03-12	71.510002	71.970001	71.290001	71.730003	18050600	70.427277
1613	XLK	2019-03-13	72.040001	72.629997	72	72.199997	17833600	70.888733
1614	XLK	2019-03-14	72.32	72.57	72.150002	72.349998	10656600	71.036011
1615	XLK	2019-03-15	72.370003	73.32	72.32	72.989998	21024500	71.89592
1616	XLK	2019-03-18	73.040001	73.489998	72.849998	73.300003	14837600	72.201279
1617	XLK	2019-03-19	73.599998	73.800003	73.160004	73.449997	16153100	72.349022
1618	XLK	2019-03-20	73.370003	73.849998	72.809998	73.25	13704300	72.152023
1619	XLK	2019-03-21	73.260002	75.25	73.25	75.089996	27274100	73.964439
1620	XLK	2019-03-22	74.699997	75.010002	73.290001	73.32	26747400	72.220978
1621	XLK	2019-03-25	73.080002	73.489998	72.529999	73	21946900	71.905769
1622	XLK	2019-03-26	73.639999	74.110001	72.970001	73.400002	13965100	72.299782
1623	XLK	2019-03-27	73.510002	73.790001	72.339996	72.980003	15831200	71.886078
1624	XLK	2019-03-28	73.199997	73.580002	72.830002	73.279999	10539700	72.181572
1625	XLK	2019-03-29	73.889999	74.029999	73.529999	74	14347200	72.890793
1626	XLK	2019-04-01	74.720001	75.099998	74.300003	75.010002	12590500	73.885635
1627	XLK	2019-04-02	75.07	75.370003	74.839996	75.269997	11787100	74.141747
1628	XLK	2019-04-03	75.720001	76.260002	75.580002	75.879997	13869000	74.742607
1629	XLK	2019-04-04	75.849998	76.050003	75.110001	75.559998	11503100	74.427399
1630	XLK	2019-04-05	75.809998	76	75.68	75.919998	6709800	74.781998
1631	XLK	2019-04-08	75.739998	76.25	75.419998	76.209999	7309900	75.067657
1632	XLK	2019-04-09	75.879997	76.160004	75.68	75.849998	13440100	74.713051
1633	XLK	2019-04-10	75.919998	76.400002	75.879997	76.379997	8617400	75.2351
1634	XLK	2019-04-11	76.540001	76.559998	76.120003	76.279999	7697300	75.136604
1635	XLK	2019-04-12	76.709999	76.809998	76.279999	76.809998	8555000	75.658661
1636	XLK	2019-04-15	76.809998	77	76.370003	76.779999	9910700	75.62912
1637	XLK	2019-04-16	77.019997	77.25	76.800003	77.169998	9609300	76.013268
1638	XLK	2019-04-17	77.660004	77.699997	77.220001	77.599998	12247900	76.436821
1639	XLK	2019-04-18	77.769997	77.839996	77.239998	77.82	11491900	76.653526
1640	XLK	2019-04-22	77.459999	78.029999	77.389999	78	8084400	76.830826
1641	XLK	2019-04-23	78.120003	78.949997	78.040001	78.849998	16692800	77.668083
1642	XLK	2019-04-24	78.910004	79.239998	78.760002	78.879997	10938300	77.697639
1643	XLK	2019-04-25	79.239998	79.459999	78.440002	78.860001	11387600	77.677933
1644	XLK	2019-04-26	78.379997	78.580002	77.720001	78.559998	11050200	77.382431
1645	XLK	2019-04-29	78.57	78.830002	78.489998	78.580002	10613200	77.402138
1646	XLK	2019-04-30	78.540001	78.82	78.099998	78.709999	18842900	77.530174
1647	XLK	2019-05-01	79.5	79.699997	78.5	78.510002	15446800	77.333191
1648	XLK	2019-05-02	78.489998	79.059998	77.68	78.099998	24988800	76.929321
1649	XLK	2019-05-03	78.379997	78.910004	78.269997	78.839996	13288300	77.658234
1650	XLK	2019-05-06	76.959999	78.360001	76.660004	78.230003	13022500	77.057381
1651	XLK	2019-05-07	77.349998	77.650002	75.849998	76.550003	20625600	75.402565
1652	XLK	2019-05-08	76.300003	77.120003	76.169998	76.459999	13667300	75.313904
1653	XLK	2019-05-09	75.510002	76.190002	74.660004	75.940002	19300900	74.801704
1654	XLK	2019-05-10	75.449997	76.519997	74.360001	76.18	19596200	75.038109
1655	XLK	2019-05-13	74.029999	74.470001	73.099998	73.309998	25461200	72.211121
1656	XLK	2019-05-14	73.68	74.949997	73.620003	74.489998	18404300	73.373436
1657	XLK	2019-05-15	73.970001	75.529999	73.849998	75.300003	15048600	74.171303
1658	XLK	2019-05-16	75.349998	76.540001	75.25	75.989998	15444700	74.850952
1659	XLK	2019-05-17	75.209999	76.400002	75.199997	75.379997	13543900	74.250099
1660	XLK	2019-05-20	74.110001	74.690002	73.709999	74.07	14674600	72.95974
1661	XLK	2019-05-21	74.849998	75.220001	74.68	74.980003	14841100	73.856102
1662	XLK	2019-05-22	74.489998	75.040001	74.449997	74.589996	11521100	73.471931
1663	XLK	2019-05-23	73.580002	73.620003	72.739998	73.279999	16085700	72.181572
1664	XLK	2019-05-24	73.68	74.059998	73.220001	73.300003	11750000	72.201279
1665	XLK	2019-05-28	73.529999	74	73.050003	73.089996	25772800	71.994423
1666	XLK	2019-05-29	72.550003	73.010002	72.169998	72.660004	14754800	71.570877
1667	XLK	2019-05-30	72.830002	73.260002	72.610001	73.110001	11420500	72.01413
1668	XLK	2019-05-31	72.230003	72.57	71.860001	71.889999	12039800	70.812408
1669	XLK	2019-06-03	72	72.400002	70.150002	70.629997	19703700	69.571297
1670	XLK	2019-06-04	71.529999	72.989998	71.169998	72.989998	15096200	71.89592
1671	XLK	2019-06-05	73.959999	74.110001	73.099998	73.940002	14395800	72.83168
1672	XLK	2019-06-06	74.139999	74.949997	73.800003	74.800003	11922500	73.678802
1673	XLK	2019-06-07	75.190002	76.639999	75.040001	76.190002	11992100	75.047951
1674	XLK	2019-06-10	76.739998	77.690002	76.739998	76.970001	13463800	75.816269
1675	XLK	2019-06-11	77.75	77.830002	76.529999	76.970001	11550100	75.816269
1676	XLK	2019-06-12	76.599998	76.809998	76.360001	76.540001	7577900	75.392708
1677	XLK	2019-06-13	76.809998	77.040001	76.489998	76.769997	9867400	75.619263
1678	XLK	2019-06-14	76.07	76.349998	75.769997	76.099998	8441700	74.959305
1679	XLK	2019-06-17	76.150002	76.540001	75.989998	76.160004	9351100	75.01841
1680	XLK	2019-06-18	76.970001	77.919998	76.730003	77.540001	16181200	76.377724
1681	XLK	2019-06-19	77.739998	78.019997	77.209999	77.82	12371200	76.653526
1682	XLK	2019-06-20	78.959999	79.220001	78.300003	78.959999	13891900	77.776443
1683	XLK	2019-06-21	78.389999	78.989998	78.279999	78.309998	20715200	77.408722
1684	XLK	2019-06-24	78.449997	78.720001	78.339996	78.459999	8215900	77.556992
1685	XLK	2019-06-25	78.419998	78.489998	76.93	77.019997	13122700	76.133568
1686	XLK	2019-06-26	77.769997	78.400002	77.75	77.849998	9069200	76.954018
1687	XLK	2019-06-27	78.110001	78.32	77.879997	78.050003	6837500	77.151718
1688	XLK	2019-06-28	78.290001	78.379997	77.800003	78.040001	17783400	77.14183
1689	XLK	2019-07-01	79.830002	79.93	78.949997	79.279999	14290700	78.367546
1690	XLK	2019-07-02	79.239998	79.540001	79.059998	79.489998	7784200	78.575142
1691	XLK	2019-07-03	79.690002	80.099998	79.529999	80.099998	5341800	79.178116
1692	XLK	2019-07-05	79.449997	80.089996	79.160004	79.949997	5923900	79.029846
1693	XLK	2019-07-08	79.330002	79.440002	78.970001	79.339996	7459900	78.426865
1694	XLK	2019-07-09	78.93	79.68	78.809998	79.620003	9249800	78.703644
1695	XLK	2019-07-10	80.059998	80.730003	80	80.25	10108600	79.326393
1696	XLK	2019-07-11	80.449997	80.860001	80.279999	80.550003	11352200	79.62294
1697	XLK	2019-07-12	80.800003	81.190002	80.660004	81.139999	7753400	80.206146
1698	XLK	2019-07-15	81.360001	81.510002	81.18	81.410004	6286000	80.473045
1699	XLK	2019-07-16	81.309998	81.32	80.510002	80.650002	8005700	79.721786
1700	XLK	2019-07-17	80.800003	80.980003	80.43	80.440002	6708000	79.514206
1701	XLK	2019-07-18	80.260002	81.160004	80.199997	81.040001	8022000	80.1073
1702	XLK	2019-07-19	81.849998	81.879997	80.589996	80.690002	11679700	79.761322
1703	XLK	2019-07-22	81	81.82	80.989998	81.620003	6924700	80.680626
1704	XLK	2019-07-23	82.089996	82.150002	81.459999	82.07	5505400	81.125443
1705	XLK	2019-07-24	81.959999	82.779999	81.959999	82.75	9257100	81.797615
1706	XLK	2019-07-25	82.57	82.57	81.970001	82.410004	9923400	81.461533
1707	XLK	2019-07-26	82.449997	82.75	82.370003	82.589996	11120200	81.639458
1708	XLK	2019-07-29	82.629997	82.68	81.900002	82.540001	8473200	81.590034
1709	XLK	2019-07-30	81.970001	82.360001	81.790001	82.010002	7364000	81.066139
1710	XLK	2019-07-31	82.449997	82.540001	79.919998	80.769997	16869300	79.840401
1711	XLK	2019-08-01	80.910004	82.620003	79.959999	80.360001	28833000	79.43512
1712	XLK	2019-08-02	79.709999	79.739998	78.330002	79.050003	22371900	78.140198
1713	XLK	2019-08-05	76.940002	77.050003	75.139999	75.75	27826600	74.878181
1714	XLK	2019-08-06	76.769997	77.290001	76.129997	77.010002	19150800	76.123688
1715	XLK	2019-08-07	76.129997	77.699997	75.709999	77.489998	20582400	76.598152
1716	XLK	2019-08-08	78.110001	79.410004	77.910004	79.389999	15991600	78.476288
1717	RWR	2018-06-20	90.910004	91.980003	90.800003	91.889999	193400	85.858391
1718	RWR	2018-06-21	91.910004	92.419998	91.699997	92.410004	103600	86.344261
1719	RWR	2018-06-22	92.650002	93.300003	92.260002	93.25	166600	87.12912
1720	RWR	2018-06-25	93.110001	93.410004	92.43	93.010002	148300	86.904877
1721	RWR	2018-06-26	93.139999	93.550003	92.910004	93.050003	71500	86.942261
1722	RWR	2018-06-27	93.279999	93.610001	92.790001	92.809998	280000	86.71801
1723	RWR	2018-06-28	92.779999	93.809998	92.779999	93.690002	122900	87.540237
1724	RWR	2018-06-29	93.489998	94.279999	93.019997	93.959999	479400	87.792519
1725	RWR	2018-07-02	93.629997	93.949997	92.120003	93.199997	95400	87.082405
1726	RWR	2018-07-03	93.25	94.739998	92.980003	94	83300	87.829887
1727	RWR	2018-07-05	94.150002	95.019997	93.800003	95.019997	164400	88.782944
1728	RWR	2018-07-06	95.279999	95.459999	94.989998	95.290001	80100	89.035217
1729	RWR	2018-07-09	95.279999	95.300003	94.120003	94.650002	70900	88.437225
1730	RWR	2018-07-10	94.709999	95.18	94.459999	94.809998	82900	88.586723
1731	RWR	2018-07-11	94.610001	94.970001	94.389999	94.410004	159000	88.212982
1732	RWR	2018-07-12	94.709999	94.889999	94.290001	94.660004	82800	88.446571
1733	RWR	2018-07-13	94.730003	95.160004	94.349998	94.389999	126600	88.194298
1734	RWR	2018-07-16	94.260002	94.260002	93.330002	93.910004	80100	87.745811
1735	RWR	2018-07-17	94.040001	94.239998	92.949997	93.040001	113100	86.932907
1736	RWR	2018-07-18	93.019997	93.269997	92.309998	92.830002	142800	86.736679
1737	RWR	2018-07-19	92.660004	94.309998	92.459999	93.919998	122500	87.755157
1738	RWR	2018-07-20	93.690002	93.699997	92.760002	93.07	95200	86.96093
1739	RWR	2018-07-23	93.059998	93.089996	92.410004	93.040001	79100	86.932907
1740	RWR	2018-07-24	93.050003	93.129997	92.309998	92.519997	491700	86.447037
1741	RWR	2018-07-25	92.559998	93.370003	92.559998	93.150002	82700	87.035683
1742	RWR	2018-07-26	93.239998	94.010002	93.160004	93.419998	259400	87.287956
1743	RWR	2018-07-27	93.660004	93.660004	92.169998	92.290001	118800	86.23214
1744	RWR	2018-07-30	92.339996	92.709999	91.720001	92.519997	66600	86.447037
1745	RWR	2018-07-31	92.870003	94.629997	92.870003	94.260002	758000	88.07283
1746	RWR	2018-08-01	93.769997	94.900002	93.309998	94.800003	198800	88.577377
1747	RWR	2018-08-02	94.699997	94.989998	94.260002	94.410004	110100	88.212982
1748	RWR	2018-08-03	94.410004	95.540001	94.410004	95.489998	101600	89.222092
1749	RWR	2018-08-06	95.519997	95.849998	95.18	95.339996	80100	89.081924
1750	RWR	2018-08-07	95.379997	95.379997	94.660004	95.18	153000	88.932426
1751	RWR	2018-08-08	95.190002	95.209999	94.540001	94.720001	151500	88.502632
1752	RWR	2018-08-09	94.669998	94.959999	94.519997	94.720001	153800	88.502632
1753	RWR	2018-08-10	94.610001	94.860001	93.870003	93.900002	187300	87.73645
1754	RWR	2018-08-13	93.910004	94.150002	93.589996	93.839996	93900	87.680389
1755	RWR	2018-08-14	93.910004	94.639999	93.910004	94.400002	136100	88.203644
1756	RWR	2018-08-15	94.389999	95.389999	94.300003	95.279999	58700	89.025871
1757	RWR	2018-08-16	95.209999	96.040001	95.209999	96.029999	79700	89.726639
1758	RWR	2018-08-17	95.889999	97.080002	95.889999	97.07	144600	90.69838
1759	RWR	2018-08-20	97.169998	97.690002	96.989998	97.110001	86100	90.735756
1760	RWR	2018-08-21	96.779999	96.889999	96.160004	96.309998	81700	89.988258
1761	RWR	2018-08-22	96.260002	96.260002	95.440002	95.779999	84200	89.493057
1762	RWR	2018-08-23	95.900002	96.059998	95.660004	95.699997	70700	89.418304
1763	RWR	2018-08-24	95.57	96.300003	95.519997	96.25	79100	89.932205
1764	RWR	2018-08-27	96.309998	96.32	95.470001	95.980003	75100	89.679939
1765	RWR	2018-08-28	95.839996	97.239998	95.839996	97.239998	155600	90.857216
1766	RWR	2018-08-29	97.239998	97.43	97.040001	97.089996	96800	90.717064
1767	RWR	2018-08-30	97.18	97.220001	96.690002	96.830002	71400	90.474129
1768	RWR	2018-08-31	96.709999	97.339996	96.650002	97.080002	104500	90.707733
1769	RWR	2018-09-04	96.949997	97.199997	95.800003	96.080002	134200	89.773369
1770	RWR	2018-09-05	95.949997	97.040001	95.370003	96.699997	103800	90.352661
1771	RWR	2018-09-06	96.900002	97.330002	96.839996	97.050003	83900	90.679703
1772	RWR	2018-09-07	95.779999	96.57	95.68	95.949997	173700	89.651901
1773	RWR	2018-09-10	96.099998	96.940002	95.940002	96.349998	173400	90.025635
1774	RWR	2018-09-11	96.139999	96.809998	95.970001	96.489998	1554800	90.156448
1775	RWR	2018-09-12	96.5	96.669998	96.080002	96.279999	344900	89.960236
1776	RWR	2018-09-13	96.709999	96.959999	96.470001	96.730003	159600	90.380699
1777	RWR	2018-09-14	96.5	96.5	95.080002	95.839996	104900	89.549118
1778	RWR	2018-09-17	95.800003	96.489998	95.599998	96.489998	165900	90.156448
1779	RWR	2018-09-18	96.25	96.510002	95.720001	95.910004	87500	89.614525
1780	RWR	2018-09-19	95.900002	95.900002	94.519997	94.68	226000	88.465256
1781	RWR	2018-09-20	94.75	95.599998	94.349998	95.550003	240600	89.278152
1782	RWR	2018-09-21	95.5	98.110001	95.330002	95.709999	217400	89.42765
1783	RWR	2018-09-24	94.400002	94.400002	92.190002	92.629997	180900	87.614449
1784	RWR	2018-09-25	92.57	93.279999	92.489998	92.699997	235500	87.680649
1785	RWR	2018-09-26	92.790001	92.900002	91.529999	91.580002	155900	86.621307
1786	RWR	2018-09-27	91.860001	92.389999	91.730003	91.940002	343100	86.961807
1787	RWR	2018-09-28	92.040001	93.290001	92.040001	93.25	215300	88.200882
1788	RWR	2018-10-01	93.209999	93.360001	92.360001	92.360001	181500	87.35907
1789	RWR	2018-10-02	92.470001	92.75	92.059998	92.089996	136200	87.103676
1790	RWR	2018-10-03	92.059998	92.419998	90.650002	91.190002	203900	86.252426
1791	RWR	2018-10-04	90.879997	90.879997	89.800003	90.419998	147000	85.524109
1792	RWR	2018-10-05	90.43	90.959999	90.360001	90.480003	114600	85.580864
1793	RWR	2018-10-08	90.639999	92.209999	90.639999	91.839996	146100	86.867226
1794	RWR	2018-10-09	91.790001	92.260002	91.470001	92.120003	172800	87.132072
1795	RWR	2018-10-10	91.730003	92.260002	90.809998	91.540001	784700	86.583466
1796	RWR	2018-10-11	90.949997	90.949997	88.199997	88.199997	147800	83.424309
1797	RWR	2018-10-12	89.190002	89.209999	87.57	87.989998	107500	83.225685
1798	RWR	2018-10-15	87.870003	89.330002	87.839996	88.5	567900	83.708076
1799	RWR	2018-10-16	88.57	90.349998	88.239998	90.120003	112700	85.240356
1800	RWR	2018-10-17	89.940002	90.260002	89.199997	89.769997	89000	84.909309
1801	RWR	2018-10-18	89.559998	90.360001	89.43	89.629997	92700	84.776878
1802	RWR	2018-10-19	89.68	90.550003	89.68	90.279999	144900	85.391693
1803	RWR	2018-10-22	90.43	90.75	88.93	88.959999	132000	84.14315
1804	RWR	2018-10-23	88.690002	89.870003	88.269997	89.370003	70800	84.53096
1805	RWR	2018-10-24	89.449997	91	89.449997	90.209999	126600	85.325485
1806	RWR	2018-10-25	90.449997	92.129997	90.089996	91.650002	116500	86.687515
1807	RWR	2018-10-26	91.309998	91.309998	89.309998	89.919998	127400	85.051178
1808	RWR	2018-10-29	90.459999	91.669998	90.459999	91.220001	220600	86.2808
1809	RWR	2018-10-30	91.360001	92.919998	91.260002	92.080002	155300	87.094231
1810	RWR	2018-10-31	92.099998	92.199997	90.720001	90.879997	256800	85.959206
1811	RWR	2018-11-01	91.160004	91.449997	90.739998	91.209999	226300	86.271332
1812	RWR	2018-11-02	91.330002	91.330002	89.139999	90.010002	255200	85.136314
1813	RWR	2018-11-05	90.089996	91.839996	90.019997	91.5	282300	86.545631
1814	RWR	2018-11-06	91.57	92.010002	91.5	91.970001	285900	86.990189
1815	RWR	2018-11-07	92.400002	93.260002	91.980003	93.209999	95900	88.163048
1816	RWR	2018-11-08	93.120003	93.489998	92.589996	93.470001	93700	88.408966
1817	RWR	2018-11-09	93.360001	93.839996	93.07	93.620003	152600	88.550842
1818	RWR	2018-11-12	93.720001	94.580002	93.580002	93.639999	166000	88.569756
1819	RWR	2018-11-13	93.730003	94.190002	93.199997	93.809998	97200	88.730545
1820	RWR	2018-11-14	94.120003	94.139999	93.160004	93.489998	155700	88.427887
1821	RWR	2018-11-15	93.160004	93.160004	91.769997	92.639999	93100	87.623909
1822	RWR	2018-11-16	92.529999	93.75	92.529999	93.739998	178800	88.664345
1823	RWR	2018-11-19	93.730003	94.379997	93.209999	93.910004	59100	88.82515
1824	RWR	2018-11-20	93.349998	94.190002	93.139999	93.279999	90100	88.229248
1825	RWR	2018-11-21	93.260002	94.160004	92.849998	93.169998	102800	88.125206
1826	RWR	2018-11-23	93.089996	93.419998	92.440002	92.919998	31500	87.888748
1827	RWR	2018-11-26	93.400002	93.400002	92.75	92.980003	53600	87.945503
1828	RWR	2018-11-27	93.019997	93.459999	92.629997	93.410004	97400	88.352226
1829	RWR	2018-11-28	93.589996	94.330002	93.25	94.330002	842400	89.222397
1830	RWR	2018-11-29	94.230003	94.68	93.589996	94.279999	121200	89.175102
1831	RWR	2018-11-30	94.419998	95.370003	94.269997	95.330002	551800	90.168259
1832	RWR	2018-12-03	95.809998	96.199997	95.080002	96.199997	236800	90.991142
1833	RWR	2018-12-04	95.949997	96.089996	94.160004	94.339996	173000	89.23185
1834	RWR	2018-12-06	93.970001	96.860001	92.900002	96.790001	627000	91.549202
1835	RWR	2018-12-07	96.580002	96.580002	95.279999	95.589996	319700	90.414169
1836	RWR	2018-12-10	95.720001	95.720001	93.779999	94.830002	114400	89.695328
1837	RWR	2018-12-11	95.160004	95.800003	94.739998	94.739998	201700	89.610199
1838	RWR	2018-12-12	95.190002	95.440002	92.82	92.839996	233700	87.813072
1839	RWR	2018-12-13	92.93	94.290001	92.93	93.260002	436500	88.210342
1840	RWR	2018-12-14	93.07	93.550003	92.669998	93.209999	175200	88.163048
1841	RWR	2018-12-17	93.220001	93.599998	89.440002	89.730003	367400	84.871483
1842	RWR	2018-12-18	90.459999	91.169998	90.18	90.599998	275500	85.694359
1843	RWR	2018-12-19	90.489998	91	89.080002	89.410004	294500	84.568802
1844	RWR	2018-12-20	89.43	89.580002	87.559998	88.269997	355300	83.490517
1845	RWR	2018-12-21	88.360001	90.050003	87.190002	87.339996	910700	82.610878
1846	RWR	2018-12-24	86.07	86.529999	82.720001	82.760002	295700	79.256195
1847	RWR	2018-12-26	82.900002	85.559998	82.220001	85.559998	342500	81.937645
1848	RWR	2018-12-27	84.980003	85.660004	83.150002	85.660004	422300	82.033417
1849	RWR	2018-12-28	86.279999	86.660004	84.959999	85.769997	637100	82.138748
1850	RWR	2018-12-31	85.980003	86.239998	84.550003	86	516400	82.359016
1851	RWR	2019-01-02	85.010002	85.010002	83.260002	83.739998	383300	80.194695
1852	RWR	2019-01-03	83.720001	85.489998	83.720001	84.269997	239600	80.702255
1853	RWR	2019-01-04	84.970001	86	84.489998	85.190002	134400	81.583313
1854	RWR	2019-01-07	85.360001	86.639999	85.25	86.040001	631700	82.397316
1855	RWR	2019-01-08	86.529999	88.260002	86.360001	88.059998	249200	84.331795
1856	RWR	2019-01-09	88.07	88.209999	87.120003	87.989998	108600	84.264763
1857	RWR	2019-01-10	87.699997	89.489998	87.57	89.239998	1042600	85.461845
1858	RWR	2019-01-11	88.970001	89.470001	88.720001	89.389999	158300	85.605492
1859	RWR	2019-01-14	89.07	89.510002	88.75	89	119500	85.23201
1860	RWR	2019-01-15	89.150002	90.220001	89.129997	89.93	330600	86.122635
1861	RWR	2019-01-16	89.889999	90.910004	89.720001	90.589996	151600	86.754684
1862	RWR	2019-01-17	90.400002	91.099998	90.400002	91.029999	115100	87.176056
1863	RWR	2019-01-18	91.339996	91.43	90.690002	91.400002	140000	87.530396
1864	RWR	2019-01-22	91.300003	91.43	90.43	91.139999	238800	87.281403
1865	RWR	2019-01-23	91.32	91.32	90.57	91.190002	97900	87.329292
1866	RWR	2019-01-24	91.129997	91.540001	91.010002	91.32	79000	87.453773
1867	RWR	2019-01-25	91.349998	92.550003	91.349998	92.489998	182500	88.574249
1868	RWR	2019-01-28	92.18	93.629997	92.099998	93.480003	294400	89.522346
1869	RWR	2019-01-29	93.540001	94.330002	93.459999	94.330002	178600	90.336349
1870	RWR	2019-01-30	94.330002	95.459999	94.330002	95.139999	240700	91.112053
1871	RWR	2019-01-31	94.959999	95.879997	94.230003	95.809998	553400	91.753693
1872	RWR	2019-02-01	95.650002	96.410004	93.639999	95.150002	382200	91.121635
1873	RWR	2019-02-04	95.150002	96.029999	94.480003	96.019997	216800	91.954788
1874	RWR	2019-02-05	96.099998	96.589996	95.510002	96.540001	167900	92.452782
1875	RWR	2019-02-06	96.419998	96.419998	95.690002	96.050003	170600	91.983536
1876	RWR	2019-02-07	95.800003	97.169998	95.589996	97.029999	115500	92.922035
1877	RWR	2019-02-08	96.699997	97.230003	96.519997	96.949997	96700	92.845421
1878	RWR	2019-02-11	96.889999	97.389999	96.809998	97.230003	96600	93.113579
1879	RWR	2019-02-12	97.410004	97.410004	96.169998	96.449997	676500	92.366585
1880	RWR	2019-02-13	96.339996	97.269997	96.080002	97.190002	109200	93.075264
1881	RWR	2019-02-14	97.019997	97.43	96.709999	97.099998	114200	92.989075
1882	RWR	2019-02-15	97.410004	97.699997	97.120003	97.660004	70600	93.525368
1883	RWR	2019-02-19	97.489998	98.010002	97.25	97.730003	96500	93.592407
1884	RWR	2019-02-20	97.519997	97.519997	96.309998	97.040001	110000	92.93161
1885	RWR	2019-02-21	96.699997	97.339996	96.269997	97.279999	126200	93.161453
1886	RWR	2019-02-22	97.449997	98.279999	96.949997	97.949997	247600	93.803078
1887	RWR	2019-02-25	98.080002	98.080002	97.139999	97.260002	66400	93.142303
1888	RWR	2019-02-26	97.370003	97.519997	96.82	97.010002	68400	92.902885
1889	RWR	2019-02-27	96.32	96.870003	95.760002	96.559998	64300	92.471939
1890	RWR	2019-02-28	96.690002	97.919998	96.279999	96.760002	146800	92.663467
1891	RWR	2019-03-01	97.029999	97.029999	95.120003	96.139999	181100	92.069717
1892	RWR	2019-03-04	96.300003	96.800003	95.650002	96.599998	203400	92.510231
1893	RWR	2019-03-05	96.529999	97.330002	96.459999	96.980003	204900	92.874161
1894	RWR	2019-03-06	96.949997	97.410004	96.489998	96.510002	586300	92.424057
1895	RWR	2019-03-07	96.610001	97.209999	95.970001	96.230003	136300	92.155914
1896	RWR	2019-03-08	96.029999	96.620003	95.889999	96.260002	98500	92.184639
1897	RWR	2019-03-11	96.470001	97.589996	96.269997	97.57	440200	93.439186
1898	RWR	2019-03-12	97.620003	98.279999	97.620003	98.059998	138500	93.908432
1899	RWR	2019-03-13	98.25	98.830002	98.25	98.489998	107600	94.320221
1900	RWR	2019-03-14	98.389999	98.699997	98.209999	98.660004	67000	94.483032
1901	RWR	2019-03-15	98.739998	98.790001	97.919998	98.089996	1541000	93.937157
1902	RWR	2019-03-18	97.529999	97.68	96.209999	96.699997	1500400	93.122452
1903	RWR	2019-03-19	96.889999	96.889999	95.989998	96.309998	240900	92.74688
1904	RWR	2019-03-20	96.330002	97.209999	95.559998	96.610001	156700	93.035789
1905	RWR	2019-03-21	96.449997	98.349998	96.449997	98.290001	285000	94.653633
1906	RWR	2019-03-22	98.260002	99.110001	97.760002	97.779999	189700	94.162498
1907	RWR	2019-03-25	97.839996	98.18	97.290001	97.82	92900	94.201027
1908	RWR	2019-03-26	97.940002	98.830002	97.870003	98.809998	78400	95.154396
1909	RWR	2019-03-27	98.839996	98.940002	97.93	98.480003	122300	94.836609
1910	RWR	2019-03-28	98.550003	99.43	98.410004	99.389999	86400	95.712936
1911	RWR	2019-03-29	99.440002	99.5	98.68	98.919998	96500	95.260323
1912	RWR	2019-04-01	98.93	99.150002	97.830002	99.139999	383700	95.472191
1913	RWR	2019-04-02	99.150002	99.900002	98.160004	99.769997	117800	96.078873
1914	RWR	2019-04-03	99.690002	100.07	99.07	99.650002	75400	95.963318
1915	RWR	2019-04-04	99.720001	99.730003	98.949997	99.5	239400	95.818863
1916	RWR	2019-04-05	99.519997	100.080002	99.279999	99.989998	107200	96.290741
1917	RWR	2019-04-08	99.889999	99.949997	99.139999	99.379997	101500	95.7033
1918	RWR	2019-04-09	99.370003	99.389999	98.589996	98.730003	127600	95.077362
1919	RWR	2019-04-10	99.07	99.889999	98.989998	99.809998	118700	96.117401
1920	RWR	2019-04-11	99.809998	100.330002	99.190002	99.639999	88800	95.95369
1921	RWR	2019-04-12	99.660004	100.220001	99.029999	100.220001	90800	96.51223
1922	RWR	2019-04-15	100.279999	100.279999	99.440002	99.660004	69600	95.972946
1923	RWR	2019-04-16	99.620003	99.620003	96.800003	97.199997	167100	93.603958
1924	RWR	2019-04-17	97.379997	97.379997	95.989998	96.290001	104700	92.727631
1925	RWR	2019-04-18	96.540001	97.519997	96.349998	97.239998	175900	93.642487
1926	RWR	2019-04-22	97.040001	97.040001	94.940002	95.889999	5682600	92.34243
1927	RWR	2019-04-23	96.160004	97.389999	95.989998	97.199997	259000	93.603958
1928	RWR	2019-04-24	97.559998	98.440002	97.379997	98.190002	179300	94.557343
1929	RWR	2019-04-25	97.870003	98.43	97.300003	98.150002	92900	94.518806
1930	RWR	2019-04-26	98.470001	99.010002	98.220001	98.830002	85700	95.173653
1931	RWR	2019-04-29	98.889999	99.120003	97.720001	97.779999	61500	94.162498
1932	RWR	2019-04-30	98.029999	98.919998	97.269997	98.68	624300	95.029213
1933	RWR	2019-05-01	98.709999	100.18	98.709999	99.089996	704900	95.424034
1934	RWR	2019-05-02	99.080002	100.099998	98.830002	99.190002	572900	95.520348
1935	RWR	2019-05-03	99.629997	100.099998	99.010002	99.970001	115700	96.271484
1936	RWR	2019-05-06	99.480003	99.889999	99.099998	99.629997	80300	95.944054
1937	RWR	2019-05-07	99.330002	99.330002	97.110001	97.779999	91000	94.162498
1938	RWR	2019-05-08	97.839996	98.589996	97.419998	97.449997	53800	93.844711
1939	RWR	2019-05-09	97.260002	98.029999	96.75	97.870003	75800	94.249168
1940	RWR	2019-05-10	97.610001	99.099998	97.610001	98.910004	68600	95.250694
1941	RWR	2019-05-13	98.400002	99.010002	98.089996	98.879997	182600	95.221802
1942	RWR	2019-05-14	99	99.440002	98.709999	99.120003	124700	95.452934
1943	RWR	2019-05-15	99.019997	100.080002	99.019997	99.739998	111100	96.049988
1944	RWR	2019-05-16	99.75	100.610001	99.75	100.290001	198700	96.579643
1945	RWR	2019-05-17	99.93	100.239998	99.489998	100.160004	298500	96.454453
1946	RWR	2019-05-20	99.970001	100.18	98.470001	98.919998	200900	95.260323
1947	RWR	2019-05-21	99.309998	100.089996	99.290001	99.900002	113000	96.204071
1948	RWR	2019-05-22	99.870003	100.029999	99.589996	99.910004	100900	96.213699
1949	RWR	2019-05-23	99.660004	100	99.25	99.919998	37300	96.223328
1950	RWR	2019-05-24	100.279999	100.709999	100.080002	100.199997	73800	96.492973
1951	RWR	2019-05-28	100.660004	100.660004	99.18	99.18	957600	95.510712
1952	RWR	2019-05-29	99	99	97.379997	97.690002	129100	94.075844
1953	RWR	2019-05-30	97.790001	98.470001	97.660004	97.900002	78800	94.278061
1954	RWR	2019-05-31	97.599998	98.889999	97.260002	98.370003	69000	94.730675
1955	RWR	2019-06-03	98.629997	98.709999	97.769997	98.559998	503100	94.913643
1956	RWR	2019-06-04	98.599998	98.599998	97.160004	98.080002	72700	94.451416
1957	RWR	2019-06-05	98.519997	100.230003	98.309998	100.190002	149200	96.483345
1958	RWR	2019-06-06	100.360001	100.5	99.550003	100.32	296900	96.608536
1959	RWR	2019-06-07	100.889999	101.379997	100.519997	100.599998	159600	96.878174
1960	RWR	2019-06-10	100.730003	100.730003	99.790001	100.32	135500	96.608536
1961	RWR	2019-06-11	100.589996	100.620003	99.720001	100.5	682700	96.781868
1962	RWR	2019-06-12	100.529999	101.059998	100.370003	100.690002	121200	96.964844
1963	RWR	2019-06-13	100.830002	101.389999	100.650002	101.330002	68100	97.581177
1964	RWR	2019-06-14	101.330002	101.809998	101.139999	101.339996	57500	97.590797
1965	RWR	2019-06-17	101.57	102.550003	101.57	102.379997	294300	98.592316
1966	RWR	2019-06-18	103	103.290001	101.57	102.099998	91500	98.322678
1967	RWR	2019-06-19	101.959999	102.839996	101.550003	102.529999	82900	98.736763
1968	RWR	2019-06-20	103.089996	103.510002	102.959999	103.110001	52500	99.295319
1969	RWR	2019-06-21	102.760002	102.860001	101.220001	101.660004	159800	97.898964
1970	RWR	2019-06-24	101.089996	101.120003	99.949997	100.120003	316800	97.245285
1971	RWR	2019-06-25	100.360001	100.75	99.010002	99.019997	92400	96.176865
1972	RWR	2019-06-26	99.040001	99.040001	96.860001	97.169998	262400	94.379974
1973	RWR	2019-06-27	97.68	98.279999	97.68	98.199997	194700	95.380409
1974	RWR	2019-06-28	98.360001	99.389999	98.360001	98.800003	487500	95.963181
1975	RWR	2019-07-01	99.25	99.449997	97.419998	98.650002	423500	95.81749
1976	RWR	2019-07-02	98.730003	100.389999	98.730003	100.389999	105300	97.50753
1977	RWR	2019-07-03	100.559998	101.629997	100.559998	101.529999	237000	98.614792
1978	RWR	2019-07-05	101	101.459999	99.589996	101.190002	224200	98.284561
1979	RWR	2019-07-08	101.07	101.860001	101.040001	101.669998	79500	98.750771
1980	RWR	2019-07-09	101.470001	102.260002	101.290001	102.160004	166300	99.226707
1981	RWR	2019-07-10	102.550003	103.010002	102.050003	102.68	334100	99.731773
1982	RWR	2019-07-11	102.730003	102.730003	101.010002	101.389999	154300	98.478813
1983	RWR	2019-07-12	101.459999	101.529999	100.889999	101.239998	354400	98.333115
1984	RWR	2019-07-15	101.400002	101.879997	101.099998	101.190002	231300	98.284561
1985	RWR	2019-07-16	101.019997	101.480003	100.610001	101.099998	106800	98.197136
1986	RWR	2019-07-17	101.290001	101.519997	100.089996	100.739998	101700	97.847473
1987	RWR	2019-07-18	100.690002	101.239998	100.029999	100.910004	87700	98.012596
1988	RWR	2019-07-19	100.940002	101.139999	98.959999	99.089996	76900	96.24485
1989	RWR	2019-07-22	99.290001	99.290001	98.690002	98.769997	114800	95.934044
1990	RWR	2019-07-23	99.089996	100.129997	98.760002	100.050003	69600	97.177292
1991	RWR	2019-07-24	100.199997	100.260002	99.610001	100.120003	35400	97.245285
1992	RWR	2019-07-25	100.110001	100.129997	99.309998	99.760002	48500	96.895615
1993	RWR	2019-07-26	99.860001	100.309998	99.25	100.07	123200	97.196716
1994	RWR	2019-07-29	100.220001	101.309998	100.190002	100.559998	90100	97.672646
1995	RWR	2019-07-30	100.449997	101.550003	100.349998	101.029999	84300	98.129158
1996	RWR	2019-07-31	101.110001	101.650002	99.980003	100.339996	445800	97.458961
1997	RWR	2019-08-01	100.360001	100.870003	99.419998	100.089996	201800	97.216141
1998	RWR	2019-08-02	100.010002	100.970001	99.769997	100.470001	115100	97.585228
1999	RWR	2019-08-05	100.300003	100.300003	97.129997	98.370003	73400	95.545525
[truncated: 11,241 more rows]
